# Supplementary material for: Identification of Uncultured Bacterial Species from Firmicutes, Bacteroidetes and CANDIDATUS Saccharibacteria as Candidate Cellulose Utilizers from the Rumen of Beef Cows
Source: Microorganisms. 2018 Feb 24;6(1):17. doi: 10.3390/microorganisms6010017 (PMC5874631; doi:10.3390/microorganisms6010017)
Supplement: Supplementary File 1 [file microorganisms-06-00017-s001.zip]

Archive with 4 entries (3 files):
- Opdahl et al supplemental Revised/
- Opdahl et al supplemental Revised/Opdahl et al Supp Table 1.docx
- Opdahl et al supplemental Revised/Opdahl et al Suppl Tables 2-3-4.xlsx
- Opdahl et al supplemental Revised/Rarefaction figure.pdf
