# Supplementary material for: Identification of Uncultured Bacterial Species from Firmicutes, Bacteroidetes and CANDIDATUS Saccharibacteria as Candidate Cellulose Utilizers from the Rumen of Beef Cows
Source: Microorganisms. 2018 Feb 24;6(1):17. doi: 10.3390/microorganisms6010017 (PMC5874631; doi:10.3390/microorganisms6010017)
Supplement: Supplementary File 1 [file microorganisms-06-00017-s001.zip › Opdahl et al supplemental Revised/Opdahl et al Suppl Tables 2-3-4.xlsx]

## Sheet: S2 cow A
	D0	Control D7	Cellulose D7	Control D14	Cellulose D14
SD_Bt-00005	0.00409626	0.00185124	0.0611456	0.00162185	0.185053
SD_Bt-00007	0.0481311	0.0885637	0.0101099	0.00762313	0.0130554		Supplementary Table 2. Relative abundance (scale 0 - 1) for each OTU identified in the rumen sample (D0) from cow A and the cultures derived from it.
SD_Bt-00006	0.0015361	0.0134829	0.000596197	0.0131194	0.0833965
SD_Bt-00020	0.00486431	0.00872659	0.0395069	0.00530893	0.00932391
SD_Bt-00028	0.00281618	0.00995721	0.00887697	0.0250367	0.00625404		D0: single value
SD_Bt-00011	0.00358423	0.00547327	0.0148115	0.0242589	0.00443191		Controls: average from duplicate cultures at designated time point
SD_Bt-00004	0.00102407	0.000902098	0.0160755	0.00016835	0.0161443		Cellulose: average from triplicate cultures at designated time point
SD_Bt-00009	0.000256016	0.000171468	0.000865381	0.000203915	0.0306133
SD_Bt-00057	0.0217614	0.00988817	0.00834108	0.00413048	0.00363063
SD_Bt-30007	0	0.000402114	0.000275491	0.00121402	0.0256806
SD_Bt-00026	0.00793651	0.0123069	0.00727411	0.0052378	0.00450281
SD_Bt-00010	0.000256016	0.00026327	0.00253997	0.00016835	0.021309
SD_Bt-00030	0.00896057	0.000295893	0.0145799	0.000203915	0.00589841
SD_Bt-00049	0.00256016	0.00908394	0.00424371	0.0114241	0.00375092
SD_Bt-00064	0.00204813	0.00846789	0.00242065	0.0129321	0.00256057
SD_Bt-00016	0.00204813	0.0071045	0.00285629	0.0142172	0.0024814
SD_Bt-00058	0.00230415	0.0017306	0.0111934	0.00402379	0.0026102
SD_Bt-00069	0.00486431	0.0195397	0.00159863	0.000372265	0.00161049
SD_Bt-00045	0.0015361	0.00525932	0.00442913	0.0120975	0.00276479
SD_Bt-00075	0.000512033	0.00269187	0.0127494	0.000576181	0.00202447
SD_Bt-00025	0	0.00600588	0.00130164	0.016548	0.000550703
SD_Bt-00014	0.000256016	0.000177536	0.00407792	0.00016835	0.0124604
SD_Bt-10015	0.00128008	0.00521	0.00420635	0.00987334	0.00161586
SD_Bt-00061	0.00102407	0.00357349	0.00944335	0.00182576	0.00280979
SD_Bt-00021	0.00179211	0.00827365	0.00364132	0.00253473	0.00335002
SD_Bt-00107	0.00230415	0.00396346	0.0039059	0.00763975	0.00201474
SD_Bt-00024	0.00204813	0.00195518	0.0102728	0.00179967	0.002614
SD_Bt-00050	0.00179211	0.0024673	0.00248106	0.0122492	0.00152206
SD_Bt-00017	0.00358423	0.00533292	0.00167971	0.00797645	0.00249036
SD_Bt-00034	0.00179211	0.00863935	0.00198218	0.00304925	0.00179806
SD_Bt-00079	0.000256016	0.00192027	0.00281634	0.00922603	0.00146068
SD_Bt-00047	0.00358423	0.000585718	0.00612373	0.00115236	0.00317494
SD_Bt-00012	0.015873	0.000171468	0.000547157	0	0.00553593
SD_Bt-00095	0.00281618	0.00255531	0.00140747	0.00870436	0.00187469
SD_Bt-00130	0.000768049	0.00232845	0.00251615	0.00929716	0.000819527
SD_Bt-00054	0.000256016	0.00167142	0.00699784	0.0021269	0.00152055
SD_Bt-00072	0.00409626	0.00279581	0.00300047	0.0060179	0.00101582
SD_Bt-00084	0.0125448	0.000526539	0.00278787	0	0.00325904
SD_Bt-00098	0.000256016	0.000177536	0.00819139	0.00040783	0.00155938
SD_Bt-10020	0.00102407	0.00904147	0.00149403	0.00135628	0.00143212
SD_Bt-00121	0.00102407	0.00280416	0.00158483	0.00737418	0.00120008
SD_Bt-10021	0	0.00187551	0.00476586	0.00362543	0.00128619
SD_Bt-00097	0.000512033	0.0018224	0.00251574	0.00717974	0.000876546
SD_Bt-00033	0.00204813	0.00713562	0.00150437	0.000912881	0.00138332
SD_Bt-00138	0.00230415	0.000606205	0.00492079	0.000611746	0.00214763
SD_Bt-00100	0.00281618	0.00424722	0.00164627	0.00264142	0.00142315
SD_Bt-00053	0.00256016	0.00724562	0.00269227	0.00115236	0.00222385
SD_Bt-00140	0.00128008	8.57339e-05	0.00446887	0.00040783	0.00315631
SD_Bt-00111	0.000768049	0.00271843	0.00224831	0.00472328	0.000868089
SD_Bt-00129	0.000256016	0.000559163	0.00550339	0.000877316	0.0017099
SD_Bt-10032	0.0015361	0.00279581	0.0016487	0.00479441	0.000914604
SD_Bt-00032	0.00230415	0.00475556	0.00248613	0.00132071	0.00215401
SD_Bt-00219	0.000512033	0.000822432	0.00066591	0.00925445	0
SD_Bt-00125	0.00179211	0.000955209	0.00317013	0.000744531	0.0026531
SD_Bt-00088	0.00281618	0.0041228	0.00114558	0.00266751	0.000873223
SD_Bt-00074	0.00537634	5.91786e-05	0.00338505	0	0.00224114
SD_Bt-10027	0	0.00026327	0.0056483	0.000744531	0.00101069
SD_Bt-00144	0.00281618	0.000118357	0.004371	0.000203915	0.00179216
SD_Bt-00193	0	0.00128979	0.000881609	0.00785314	0.000323529
SD_Bt-00051	0.0115207	0.00558862	0.00159987	0.00016835	0.00146839
SD_Bt-30026	0	0.00121013	0	0.00295203	0.00445224
SD_Bt-00109	0.00179211	0.00144077	0.0014391	0.00490111	0.000925109
SD_Bt-00166	0.0046083	0.00295743	0.00208315	0.000576181	0.00109553
SD_Bt-10033	0.00256016	0.00566601	0.00122077	0.000203915	0.00105952
SD_Bt-00077	0.00332821	0.00302874	0.00193169	0.00409492	0.00147017
SD_Bt-00093	0.0046083	0.000375559	0.00312532	0.00040783	0.00170966
SD_Bt-00113	0.0030722	0.00287776	0.00181107	0.00223359	0.00187751
SD_Bt-10037	0.000512033	0.00736855	0.000520387	0.000540616	0.000644505
SD_Bt-00002	0	5.91786e-05	0.000104801	0	0.00691367
SD_Bt-00183	0.000768049	0.00132242	0.0014468	0.00438658	0.00100814
SD_Bt-00078	0.00204813	0.000467361	0.00303313	0.000611746	0.00206561
SD_Bt-10042	0.00281618	0.00342251	0.00123947	0.00240194	0.000367996
SD_Bt-00087	0.0140809	0.00052654	0.000687046	0.00124958	0
SD_Bt-00184	0	0.00238763	0.000554236	0.00558398	0.000227175
SD_Bt-30025	0	5.91786e-05	3.42618e-05	0.00016835	0.00589725
SD_Bt-00119	0.00435228	5.91786e-05	0.00225265	0.000372265	0.00198131
SD_Bt-00114	0.00102407	0.00315317	0.00153863	0.00182576	0.000770698
SD_Bt-00162	0.000512033	8.57339e-05	0.00452872	0.00016835	0.0010963
SD_Bt-00094	0.00358423	0	0.00290921	0	0.00166724
SD_Bt-00056	0.000512033	0.0023755	0.00116764	0.00260586	0.00105106
SD_Bt-00132	0	0.00155913	0.00101581	0.00571677	0.000367225
SD_Bt-00059	0.0015361	0.00281858	0.00118671	0.000948446	0.00133885
SD_Bt-00146	0.000512033	0.000704076	0.000982585	0.00527337	0.000555065
SD_Bt-00060	0.0015361	0.00323283	0.00112082	0.000984011	0.00101146
SD_Bt-10060	0	0.00148782	0.000659244	0.00531841	0.000228718
SD_Bt-00091	0.00128008	0.00167749	0.00146241	0.00425379	0.000829526
SD_Bt-00070	0	8.57339e-05	0.000291095	0	0.00507393
SD_Bt-00039	0.000768049	0.00164486	0.00164121	0.000540616	0.00187854
SD_Bt-00185	0	0.00261221	0.00073526	0.00348317	0.000410921
SD_Bt-00156	0.00179211	0.00338988	0.000695934	0.00165741	0.000551475
SD_Bt-30027	0.00256016	0.000295893	0.00281273	0	0.001243
SD_Bt-00092	0.00409626	0.00213878	0.00251605	0.00409492	0.000917424
SD_Bt-00160	0.00486431	0.000975696	0.00089241	0.000372265	0.0016465
SD_Bt-00259	0.000768049	0.00132242	0.000859544	0.00338595	0.000732135
SD_Bt-00008	0.000768049	0.000585718	0.0022465	0.000540616	0.00152797
SD_Bt-00296	0	0.000553095	0.000351713	0.00546067	0.000419882
SD_Bt-00108	0.00102407	0.000118357	0.00268622	0.0003367	0.00140714
SD_Bt-00134	0	0.000671452	0.00322464	0.000576181	0.000640143
SD_Bt-10096	0	0.000606205	0.000351507	0.00547729	0.000235632
SD_Bt-00063	0.000512033	0.00144077	0.000766267	0.00324369	0.000548656
SD_Bt-00212	0.000256016	0.000559163	0.00187737	0.00223359	0.000783516
SD_Bt-10031	0.000256016	5.91786e-05	0.00181386	0	0.00264562
SD_Bt-00037	0	5.91786e-05	7.3381e-05	0	0.0043113
SD_Bt-00275	0.00102407	0.00160617	0.000718672	0.00301369	0.000274461
SD_Bt-00169	0.00128008	0.00216534	0.0005593	0.00240194	0.000372863
SD_Bt-00133	0.00230415	0.00340052	0.000425301	0.0003367	0.000693839
SD_Bt-10058	0	0.00137553	0.000952768	0.00273864	0.000649371
SD_Bt-00035	0.00128008	0.00208795	0.00151956	0.00016835	0.00083107
SD_Bt-00048	0.000256016	0.000408182	0.00310786	0.00016835	0.000914604
SD_Bt-00043	0.000256016	0.00354921	0.000661466	0.000948446	0.000465121
SD_Bt-00260	0.000512033	0.000526539	0.000422666	0.00446718	0.000278556
SD_Bt-00118	0.00768049	0	0.00138257	0	0.000870404
SD_Bt-10047	0.000256016	0.000467361	0.00263067	0.000912881	0.00050855
SD_Bt-00215	0.000256016	0.000408182	0.00200977	0.00118793	0.000966491
SD_Bt-10055	0	0.00136946	0.0013497	0.0021269	0.000410921
SD_Bt-00141	0.000512033	0.00156141	0.00127063	0.00250864	0.000236404
SD_Bt-10073	0.000256016	0.00214713	0.000453466	0.00243751	0.000318662
SD_Bt-00124	0.000768049	0.0012511	0.000556871	0.00432492	0.000139278
SD_Bt-00251	0.00102407	0.00288611	0.000864608	0.0003367	0.000282918
SD_Bt-10057	0.000768049	0.000763254	0.00152204	0.000948446	0.000690753
SD_Bt-00073	0.00128008	0.00175109	0.000588705	0.00152463	0.0003243
SD_Bt-00112	0.00435228	0.000349004	0.00112858	0.00016835	0.000598761
SD_Bt-00167	0.00230415	8.57339e-05	0.00124795	0.00040783	0.00109372
SD_Bt-00040	0.00563236	0.000810296	0.00114113	0.00016835	0.00196697
SD_Bt-00327	0.00128008	0.000467361	0.000312388	0.00331482	0.000139278
SD_Bt-00180	0.0015361	0.000665384	0.000918093	0	0.00151387
SD_Bt-00145	0.000512032	0.00067752	0.00111638	0.0032176	0.000372092
SD_Bt-10114	0.000512033	0.000644897	0.000385769	0.00273864	0.000419378
SD_Bt-00285	0.00102407	5.91786e-05	0.00133554	0	0.00151209
SD_Bt-00161	0.00102407	0.00026327	0.0016903	0.00016835	0.000873223
SD_Bt-10083	0	0.00105308	0.000803784	0.00169298	0.000551475
SD_Bt-00289	0.000512033	0.0013816	0.000453673	0.00223359	0.00014005
SD_Bt-00036	0.00102407	0.000961277	0.000900473	0.000948446	0.000657324
SD_Bt-00068	0	0	0.00158276	0	0.00158009
SD_Bt-00304	0.000512033	0.000644897	0.000561316	0.00267699	0.000181431
SD_Bt-00205	0.00179211	0.000236714	0.0013126	0.000203915	0.00092229
SD_Bt-00206	0	0.0010857	0.000571857	0.00226916	0.000282918
SD_Bt-10064	0.00179211	0.000171468	0.00135378	0	0.00100301
SD_Bt-00300	0.00409626	0.000144912	0.00113565	0	0.000455893
SD_Bt-10121	0	0.00122455	0.00045915	0.00250864	9.14871e-05
SD_Bt-00174	0.00230415	0	0.00124996	0.000203915	0.000875004
SD_Bt-10099	0.00204813	0.00258415	0.000136634	0.00016835	0.000322252
SD_Bt-10136	0.000512033	0.000493916	0.000478013	0.00266751	0.000185022
SD_Bt-00246	0	0.000118357	0.00212021	0	0.000741363
SD_Bt-10063	0	0.000144912	0.00185892	0.0003367	0.000743678
SD_Bt-00153	0.000512032	0.00127766	0.00093675	0.00266751	0.000866546
SD_Bt-10076	0	0.00133684	0.00115669	0.000877316	0.00027369
SD_Bt-00175	0	0.00153864	0	0.00260586	0.000134916
SD_Bt-00202	0.00128008	0.000532607	0.00131203	0.000576181	0.000414511
SD_Bt-00240	0	0.000585718	0.000706062	0.00210081	0.000317891
SD_Bt-10090	0.00179211	0.00026327	0.00097406	0.000780096	0.000546342
SD_Bt-00235	0.000512033	0.000177536	0.00150313	0	0.00101683
SD_Bt-10030	0.000256016	8.57339e-05	0.00195008	0	0.00265676
SD_Bt-00190	0	0.000322448	0.000808641	0.00230472	0.000547884
SD_Bt-00274	0.000256016	0.000520471	0.000454705	0.00219803	0.000412968
SD_Bt-00157	0	0.000763254	0.000730403	0.00152463	0.000414244
SD_Bt-00362	0	0.00057965	0.000278539	0.00270308	0.000187841
SD_Bt-00126	0.000768049	0.000289825	0.00151569	0.000203915	0.000688439
SD_Bt-00086	0.00102407	0.00119799	0.00084068	0.000540616	0.000550704
SD_Bt-00315	0.0015361	0.000751118	0.000659244	0.000815661	0.000412968
SD_Bt-00238	0.000256016	0.00128373	0.000348872	0.00176411	0.00014005
SD_Bt-00120	0.00256016	5.91786e-05	0.000903521	0.00016835	0.000873223
SD_Bt-00155	0.000512033	0.00163273	0.000765854	0.00016835	0.000465893
SD_Bt-00331	0.00384025	0.00026327	0.000447213	0	0.000688201
SD_Bt-10103	0.000256016	0.00107963	0.000595991	0.00108123	0.000455626
SD_Bt-00151	0.00102407	0.000671452	0.00116542	0.0043344	0.000278557
SD_Bt-00222	0.00128008	0.00145519	0.000591133	0.000372265	0.000325843
SD_Bt-00301	0.000256016	0.000118357	0.00158245	0.000948446	0.00018066
SD_Bt-10077	0	0.00110012	0.000700585	0.000708966	0.000834393
SD_Bt-00159	0.000256016	0.000289825	0.00105514	0.00128515	0.000319938
SD_Bt-00181	0.000256016	0.000408182	0.00165237	0.000203915	0.000362091
SD_Bt-00239	0.00179211	0.000118357	0.00121529	0	0.000602352
SD_Bt-10078	0.000768049	0	0.00145228	0	0.000780193
SD_Bt-10089	0.00102407	0.000934722	0.000244484	0.00142741	0.000320205
SD_Bt-00344	0.000256016	0.000473429	0.000557284	0.00186133	0.000276509
SD_Bt-10092	0.000512033	0.000789809	0.00107726	0.000708966	0.000227175
SD_Bt-10122	0	0.000440805	0.000696554	0.0014535	0.000504455
SD_Bt-10129	0.000256016	0.000914234	0.000632268	0.00152463	9.35347e-05
SD_Bt-00196	0.000256016	0.000855056	0.000415173	0.00182576	0.00014005
SD_Bt-10086	0.000768049	8.57339e-05	0.000963932	0	0.00114359
SD_Bt-00209	0.000768049	5.91786e-05	0.00156865	0	0.000554561
SD_Bt-10186	0.000512033	0.00084292	3.42618e-05	0.00216246	0.000191431
SD_Bt-00142	0.00512033	0.000408182	0.000205158	0.00040783	0.000270604
SD_Bt-00283	0.000256016	0.00102045	0.000727354	0.000912881	0.000280099
SD_Bt-10080	0	0.000177536	0.00153662	0.000203915	0.000588495
SD_Bt-10127	0.000512033	0.000763254	0.000385562	0.00155072	0.000503684
SD_Bt-10124	0	0.00102045	0.000312594	0.000948446	0.000728811
SD_Bt-10110	0.0015361	0.000863407	0.00052261	0	0.000739583
SD_Bt-10082	0.000256016	0.000204091	0.00164405	0.00016835	0.000370815
SD_Bt-00325	0	0.00116537	0.000601881	0.000744531	0.000459988
SD_Bt-00340	0	8.57339e-05	0.00203623	0	0.000235632
SD_Bt-00402	0.00230415	0.000902098	0.000412331	0.00016835	0.00041733
SD_Bt-00247	0.000768049	0.000171468	0.00134629	0	0.000593628
SD_Bt-00096	0	5.91786e-05	0.00115829	0	0.00109728
SD_Bt-00237	0	0.00139601	0	0.00182576	0.000145688
SD_Bt-00188	0.00102407	0.00150223	0.000307324	0.000540616	0.000280099
SD_Bt-10148	0.000256016	0.000526539	0.000600641	0.00152463	0.000226403
SD_Bt-00318	0.000256016	0.00152651	0.000409696	0.000372265	0.000505731
SD_Bt-00306	0	0.000763254	0.00109204	0.000912881	4.57436e-05
SD_Bt-00172	0.000512032	0.0009939	0.00020738	0.00193246	0.000136459
SD_Bt-00102	0.000768049	0.000816364	0.00052788	0.000611746	0.000502408
SD_Bt-30057	0.00128008	0.00104701	0.000693506	0	0.000411425
SD_Bt-10107	0.000512033	0.00179206	0.000588498	0	0.000275737
SD_Bt-00226	0	0.00111833	0.00063511	0.000912881	0.000237175
SD_Bt-00277	0.000768049	0.000875543	0.000627204	0.000372265	0.000507274
SD_Bt-00255	0.000256016	0.000434737	0.000629839	0.00162185	0.000135688
SD_Bt-10125	0.000768049	0.00124503	0.00038334	0.00016835	0.000593895
SD_Bt-00122	0.00230415	5.91786e-05	0.00229477	0	0.00146121
SD_Bt-00302	0.000256016	5.91786e-05	0.00120531	0.000744531	0.000285737
SD_Bt-10137	0.000256016	0.000704075	0.000653767	0.000912881	0.000272147
SD_Bt-00186	0.000768049	0.000908167	0.000972045	0.000877316	0.000555838
SD_Bt-10132	0.000512033	0.00111833	0.000417602	0.000576181	0.000369272
SD_Bt-10115	0.00102407	5.91786e-05	0.00101742	0.000203915	0.000552751
SD_Bt-00328	0.000768049	0.00026327	0.000669785	0.00124958	0.000135688
SD_Bt-10128	0	0.000322448	0.000827092	0.000744531	0.000502408
SD_Bt-30089	0	0.00153258	6.83171e-05	0.00135628	4.57436e-05
SD_Bt-00220	0.000512033	0.000789809	0.000388404	0.00108123	0.000227175
SD_Bt-00316	0.000256016	0.000295893	0.000286032	0.00162185	0.000368501
SD_Bt-00266	0.000256016	0.000322448	0.000312388	0.00186133	0.000139278
SD_Bt-00105	0	0.00073063	0.00111008	0.00318204	0.000412197
SD_Bt-10120	0.00128008	5.91786e-05	0.00100429	0	0.000505731
SD_Bt-00187	0	0.000493916	0.000420444	0.00118793	0.000594399
SD_Bt-00345	0	0.000704075	0.000312801	0.00121402	0.000367996
SD_Bt-00148	0.00179211	0.00243089	0.000483284	0	0.000548656
SD_Bt-10262	0	0.000704075	0	0.00223359	0
SD_Bt-00173	0.000256016	0.000585718	0.000419824	0.00128515	0.000191431
SD_Bt-10112	0	0	0.00111514	0.00016835	0.000692296
SD_Bt-10150	0.00179211	8.57339e-05	0.00072999	0.00016835	0.000412968
SD_Bt-00123	0.00179211	0.00102045	0.000625394	0.0011168	0.000500865
SD_Bt-00386	0.000256016	0.000322448	0.000312388	0.00151515	0.000274195
SD_Bt-00415	0.000256016	0.000467361	0.000915251	0.000372265	0.000323529
SD_Bt-10111	0.000256016	0.00026327	0.00111777	0	0.000504188
SD_Bt-10163	0	0.00067752	0.000453879	0.00104567	0.00027369
SD_Bt-00147	0.000768048	0.000349004	0.000281174	0.00247307	4.57436e-05
SD_Bt-00110	0	0	0.000783474	0.00016835	0.00227356
SD_Bt-10187	0	0.000763254	0.000385149	0.00139184	4.57436e-05
SD_Bt-00038	0.000768049	0.000493916	0.000204951	0.00124958	0.000226403
SD_Bt-00427	0.00128008	0	0.000758981	0.00016835	0.000548656
SD_Bt-00279	0	0.000467361	0.000488554	0.00108123	0.000325071
SD_Bt-00347	0	0.000322448	0.000383134	0.0014535	0.000275737
SD_Bt-00431	0	0.000408182	0.000283809	0.0017902	9.07157e-05
SD_Bt-00165	0.000256016	0.000644896	0.000207587	0.00159576	0.000182203
SD_Bt-00428	0	0.000591786	0.000311975	0.0014535	0.000135688
SD_Bt-00293	0.00102407	0.00104094	0.000249341	0.000576181	0.000139278
SD_Bt-10126	0.000512033	0.000751117	0.000795052	0.00016835	0.000320205
SD_Bt-10171	0	0.000612273	0.000207587	0.000877316	0.000590809
SD_Bt-00191	0.00179211	0.00100832	0.000488555	0	0.000735992
SD_Bt-30082	0	5.91786e-05	0	0.000372265	0.00148485
SD_Bt-00128	0.00230415	0	0.00190456	0	0.00152618
SD_Bt-10203	0.000256016	0.00026327	0.000566793	0.00132071	4.49721e-05
SD_Bt-00197	0	0.000408182	0.000212444	0.00135628	0.00036132
SD_Bt-00176	0.000256016	0.000118357	0.000634903	0.00040783	0.000654238
SD_Bt-10188	0.00128008	0.00166763	0.000141698	0	4.49721e-05
SD_Bt-10142	0.000768049	5.91786e-05	0.00107359	0.00016835	0.000229994
SD_Bt-10141	0.000256016	0	0.000930497	0.000203915	0.000557113
SD_Bt-00031	0.000512033	0.000836852	0.000139269	0.000984011	0.000181431
SD_Bt-00332	0.000256016	0.000144912	0.000879387	0.000203915	0.000502141
SD_Bt-00361	0.000256016	0.000144912	0.000969822	0	0.000545066
SD_Bt-00378	0.000256016	0.000295893	0.000948324	0.00040783	0.000187841
SD_Bt-00454	0	0.000118357	7.07458e-05	0.00230472	0
SD_Bt-10417	0	5.91786e-05	3.66905e-05	0.00234029	4.85625e-05
SD_Bt-00421	0.000768049	0.0012329	0.000280968	0	0.000322252
SD_Bt-00225	0.000768049	0.000848988	6.83171e-05	0.000912881	0.000182203
SD_Bt-30134	0	0.000349004	0.00028846	0.00139184	0.000229994
SD_Bt-00207	0.000512033	0.000934722	0.00049057	0.00016835	0.00027369
SD_Bt-00468	0.00128008	0.000171468	0.00051491	0.000576181	0.000226403
SD_Bt-10244	0.000256016	0.000440805	0.000246499	0.00148906	4.57436e-05
SD_Bt-30079	0	0	0	0	0.00166397
SD_Bt-30066	0	0.000289825	0.00118408	0	0.000280099
SD_Bt-10259	0	0.000816364	0	0.0014535	0.00014005
SD_Bt-10185	0.000768049	0.00112668	0.000104801	0.00016835	0.000421425
SD_Bt-00229	0.000768049	0.000553095	0.000427936	0.000540616	0.000227175
SD_Bt-00305	0.000256016	0.00127159	0.000249341	0.000611746	4.85625e-05
SD_Bt-00227	0.000512033	0.000375559	0.000317865	0.000372265	0.000650143
SD_Bt-00459	0.000256016	0.000177536	0.000312388	0.00152463	9.07157e-05
SD_Bt-00149	0.000768049	0.00136339	0.000456308	0.00040783	0.000323024
SD_Bt-00418	0	0.000618341	0.000466849	0.000611746	0.00032071
SD_Bt-10149	0.000512033	5.91786e-05	0.00105452	0.00016835	0.000226403
SD_Bt-00314	0.000512033	0	0.00060307	0	0.000829527
SD_Bt-00379	0.000256016	0.000171468	0.00106191	0.000372265	9.35347e-05
SD_Bt-00444	0	0.00221466	7.09523e-05	0	4.57436e-05
SD_Bt-10154	0.000512033	5.91786e-05	0.000764871	0	0.000602856
SD_Bt-10166	0	0.000783741	0.000391039	0.00016835	0.000549427
SD_Bt-10202	0.000256016	0.000289825	0.000493205	0.000780096	0.000279328
SD_Bt-00393	0	0.000289825	0.000734847	0	0.000641419
SD_Bt-00448	0	0.00026327	0.000136428	0.00172854	9.43061e-05
SD_Bt-00250	0.000512033	0.00186337	0.000282983	0.000780095	0.000325072
SD_Bt-00217	0.000512033	0.000118357	0.000522403	0.000203915	0.000639372
SD_Bt-00248	0.000512033	0.000408182	0.000280967	0.000877316	0.000415016
SD_Bt-30172	0.000512033	0.000322448	0.000207174	0.00135628	4.57436e-05
SD_Bt-00177	0.000512032	0.000967345	0.000490983	0.00124958	0.00055097
SD_Bt-00071	0.000512032	0.000263269	0.00170343	0	0.00086628
SD_Bt-00116	0.000256016	0	0.000105008	0	0.00133821
SD_Bt-00189	0.00128008	5.91786e-05	0.000598419	0	0.000460255
SD_Bt-00387	0.00204813	0	0.000516926	0	0.000317891
SD_Bt-00346	0.00128008	0	0.000582608	0	0.000507274
SD_Bt-10194	0.000512033	0.00113275	0.000212651	0.000203915	0.000232813
SD_Bt-00221	0.000256016	0.000644896	0.000317658	0.0014535	4.85625e-05
SD_Bt-00394	0.000512033	5.91786e-05	0.000864402	0	0.000416559
SD_Bt-00352	0	0.000204091	0.000758361	0.00040783	0.0003243
SD_Bt-00223	0.000256016	0.00127159	0.000170896	0.00016835	0.00027369
SD_Bt-10175	0.00128008	8.57339e-05	0.000591133	0	0.000414511
SD_Bt-00307	0.0015361	0.000236714	0.000659657	0.00016835	4.57436e-05
SD_Bt-10177	0	8.57339e-05	0.000180817	0	0.0012339
SD_Bt-00083	0.000256016	0.00119799	0.000627617	0.00182576	0.000775563
SD_Bt-00334	0.000512032	0.000204091	0.00047884	0.000984011	0.000137231
SD_Bt-00204	0.00179211	0.000665384	0.00117984	0.00057618	0.000600808
SD_Bt-00446	0.000512033	0.000144912	0.000668959	0.000576181	0.000136459
SD_Bt-00041	0	0.00153864	0	0.000576181	4.57436e-05
SD_Bt-10220	0.000256016	0.000665384	0.000285825	0.000540616	0.000274195
SD_Bt-30083	0	0.000236714	0.000766061	0.00016835	0.000412701
SD_Bt-00253	0	0.000236714	0.000946878	0.00016835	0.000227946
SD_Bt-10189	0	0.000922585	0.00040949	0.000203915	0.000276509
SD_Bt-10238	0	0.000408182	0.000244277	0.000877316	0.000325843
SD_Bt-00447	0.000256016	0.000493916	0.00041538	0.00040783	0.0003243
SD_Bt-30227	0	0.00026327	0.000139269	0.00165741	0
SD_Bt-00297	0.000512033	0.000289825	0.000422253	0.000744531	0.000136459
SD_Bt-00373	0.000768049	5.91786e-05	0.000688648	0	0.00041374
SD_Bt-10212	0.000256016	0	0	0	0.00130837
SD_Bt-00280	0	0.000638829	0.00049057	0.00016835	0.000362863
SD_Bt-00244	0.000512033	0.000144912	0.000837633	0	0.000280099
SD_Bt-00409	0.000256016	0	0.000702807	0	0.000590038
SD_Bt-00336	0.000512033	0.000230646	0.000596197	0.000203915	0.00045435
SD_Bt-00341	0.000256016	0.000355072	0.00024469	0.000984011	0.000139278
SD_Bt-00434	0	0.000118357	0.000244071	0.00148906	4.57436e-05
SD_Bt-30163	0	0.000783741	0.000104801	0.000877316	0.000136459
SD_Bt-10176	0	0.000118357	0.000727974	0.0003367	0.000315576
SD_Bt-00397	0.00256016	0	0.000310372	0	0.000182203
SD_Bt-30191	0	0.000381627	0.000209809	0.00132071	0
SD_Bt-00230	0.00179211	0.00270251	0.000207173	0.00016835	0.00045794
SD_Bt-00570	0.000256016	0.000177536	6.83171e-05	0.00158628	0
SD_Bt-30126	0.00102407	0.000955209	0.000210428	0	0.000137231
SD_Bt-10204	0.000768049	0.000144912	0.000456102	0	0.00051496
SD_Bt-00374	0.000512033	0.000204091	0.000690251	0	0.000325071
SD_Bt-30136	0.00179211	0.000230646	0.000415173	0	0.00014005
SD_Bt-10322	0	0.00026327	0.000173325	0.00135628	4.57436e-05
SD_Bt-00390	0.000768049	5.91786e-05	0.000631285	0	0.000370815
SD_Bt-00369	0.000768049	0.000204091	0.000627411	0	0.000272147
SD_Bt-10277	0	0.000499984	0.000141698	0.000948446	0.000181431
SD_Bt-00224	0.000768049	0	0.000869672	0	0.000227175
SD_Bt-00366	0	0	0.00103504	0	0.000232813
SD_Bt-10195	0	0	0.000631855	0.00016835	0.000517007
SD_Bt-00320	0.00256016	0	0.000312801	0	9.14871e-05
SD_Bt-10190	0.000512033	0	0.000764045	0	0.000317891
SD_Bt-00464	0.000512033	0.00031638	0.000346856	0.000372265	0.000275737
SD_Bt-00348	0	0.000408182	0.000346649	0.00108123	4.85625e-05
SD_Bt-00163	0.00102407	0.000118357	0.000867243	0	0.000552751
SD_Bt-00398	0.000256016	0.000236714	0.000246912	0.000708966	0.000272918
SD_Bt-00286	0.000768049	8.57339e-05	0.00041476	0	0.000506503
SD_Bt-00291	0	0	0.000366905	0	0.000864126
SD_Bt-00407	0	0.000493916	0.00017069	0.00132071	0.000139278
SD_Bt-00455	0.000256016	8.57339e-05	0.000136634	0.00141793	0
SD_Bt-10280	0	0.000381627	0.000220143	0.000780096	0.000226403
SD_Bt-00476	0	0.000118357	0.000283603	0.000948446	0.000225632
SD_Bt-00425	0.000512033	0.000461293	0.000278539	0.0003367	0.000230765
SD_Bt-00477	0.000512033	0	0.000763838	0.000203915	0.00014005
SD_Bt-10261	0.000512033	0.000585718	0.000285825	0.00040783	9.14871e-05
SD_Bt-10222	0	5.91786e-05	0	0	0.00117005
SD_Bt-00082	0.000256016	0.00088161	0.000971838	0.00101958	0.000364406
SD_Bt-00213	0.000768049	0.000381627	0.00017069	0.000576181	0.00014005
SD_Bt-00154	0.00230415	0	7.09523e-05	0	0.000359777
SD_Bt-10206	0.000256016	0	0.000593768	0	0.000506503
SD_Bt-10230	0	0.000961277	0.000315229	0.000203915	9.14871e-05
SD_Bt-00282	0	0.000757186	0.000136428	0.000744531	4.57436e-05
SD_Bt-00003	0	0	0	0	0.00136882
SD_Bt-00294	0	0.00156141	0.000393262	0.000708965	0.00032071
SD_Bt-30181	0.000512033	0.000118357	0.000385356	0.000744531	4.57436e-05
SD_Bt-00501	0.000512033	0.0012329	7.07458e-05	0.00016835	0
SD_Bt-30101	0	0	0.000924966	0	0.000232041
SD_Bt-10191	0	0	0.000834791	0	0.000321481
SD_Bt-00349	0.000512033	0.000118357	0.000450055	0	0.000454854
SD_Bt-00337	0	0.000638829	0.000451244	0.0003367	4.57436e-05
SD_Bt-00357	0.000256016	0.000585718	0.000275697	0.000372265	0.000142869
SD_Bt-30162	0.00128008	0.000375559	0.000278126	0	0.000182974
SD_Bt-00445	0	0.000144912	0.00076668	0	0.00027369
SD_Bt-00363	0.000256016	0.000520472	0.000173738	0.000540616	0.000318662
SD_Bt-00517	0.000256016	0.000473429	6.83171e-05	0.000984011	0
SD_Bt-10310	0.000768049	0.000434737	0.000102579	0.000372265	0.000226403
SD_Bt-00564	0	0.000289825	0	0.00139184	0
SD_Bt-10118	0	5.91786e-05	0.000490776	0.000744531	9.43061e-05
SD_Bt-10158	0.00179211	0.000473429	6.85237e-05	0.000203915	0
SD_Bt-10383	0	0.000144912	0.000249548	0.00108123	4.49721e-05
SD_Bt-10233	0	5.91786e-05	7.09523e-05	0.00128515	0.00014005
SD_Bt-10335	0	0.000520471	0.000105008	0.000708966	0.000182203
SD_Bt-00543	0.000256016	0.000665384	0.000273269	0.00016835	0.00018425
SD_Bt-10102	0.000768049	0.000810297	0.000102579	0	0.000364405
SD_Bt-10205	0	0	0.000815721	0	0.000281375
SD_Bt-00453	0	0.000204091	0.000691077	0.0003367	4.49721e-05
SD_Bt-10291	0	0.000751118	0.000139476	0.00040783	0.000182974
SD_Bt-00171	0.000256016	0.000665384	0.000278745	0.00040783	0.000229994
SD_Bt-10231	0	8.57339e-05	0.000380911	0	0.00064041
SD_Bt-30303	0	0.000349004	3.42618e-05	0.00108123	8.99442e-05
SD_Bt-00581	0.000768049	0.000493916	0.000239833	0.000372265	0
SD_Bt-30192	0.000768049	0.000975696	0.000102372	0	4.57436e-05
SD_Bt-10281	0.000512033	0.000804228	0.000205158	0	0.000137231
SD_Bt-10221	0	0	0.000588911	0	0.000459988
SD_Bt-30184	0.00128008	0.000499984	0.000102579	0	0.000185793
SD_Bt-30325	0	0.00026327	0.000102372	0.00115236	0
SD_Bt-00311	0	5.91786e-05	0.000622966	0.000505051	4.57436e-05
SD_Bt-10312	0.000512033	0.000171468	0.00027611	0.000372265	0.000234356
SD_Bt-00399	0.000256016	0.000289825	0.000309546	0.000540616	9.07157e-05
SD_Bt-00290	0.000768049	0	0.000593149	0	0.000415016
SD_Bt-00600	0	0.000408182	0.000173325	0.000877316	0
SD_Bt-10278	0.000512033	0.000691939	0.000209809	0	0.000182974
SD_Bt-30155	0	0.00073063	0.000283603	0.00016835	0.00014005
SD_Bt-00333	0	0.000204091	0.000385975	0.0003367	0.000275737
SD_Bt-10098	0.00128008	0	0.00159718	0	0.000647323
SD_Bt-00268	0.000256016	0.00103487	0.000246499	0	0
SD_Bt-00269	0.000256016	0.000204091	0.00027611	0.000505051	0.000185022
SD_Bt-30127	0	8.57339e-05	0.000595578	0	0.000365682
SD_Bt-10271	0	0	0.000102166	0	0.000915508
SD_Bt-10269	0	0.000783741	0.000246499	0.00016835	0.000135688
SD_Bt-30135	0.000256016	0	0.000561522	0	0.000370044
SD_Bt-10316	0.000256016	0.000322448	0.000210222	0.00040783	0.000234356
SD_Bt-00411	0	0.000493916	0.000277919	0.000540616	4.85625e-05
SD_Bt-00419	0.000512033	8.57339e-05	0.000593562	0	0.000188612
SD_Bt-10260	0	0.000467361	0.000309753	0.00016835	0.000274461
SD_Bt-00367	0	0.000810297	0.000141905	0.000540616	0.000274462
SD_Bt-00355	0.000512033	0.000520471	0.000139063	0.00016835	0.000231537
SD_Bt-00435	0	0.000547027	0.000307737	0.000948446	0.00018066
SD_Bt-00488	0.00128008	0	0.000205364	0.000203915	0.000228718
SD_Bt-10279	0	0.00026327	0.000275697	0.0003367	0.000319938
SD_Bt-00504	0.000512033	8.57339e-05	0.000353936	0.000540616	4.57436e-05
SD_Bt-00495	0.000768049	0	0.000451657	0	0.000278556
SD_Bt-30156	0.000512033	0	0.000449848	0	0.000365682
SD_Bt-00377	0.000256016	0.000204091	0.000380705	0.000203915	0.000321481
SD_Bt-10292	0.000768049	0.000434737	0.000251563	0	0.000185022
SD_Bt-10478	0	5.91786e-05	0.000104801	0.00104567	0.000139278
SD_Bt-00580	0	0.000118357	0.000583434	0.00040783	4.57436e-05
SD_Bt-00330	0.000256016	0.00104701	0.000178389	0.00016835	0.000275738
SD_Bt-00137	0.00128008	0.00031638	0.000105214	0	0.000228718
SD_Bt-10245	0.000256016	0	0.000551807	0	0.000331481
SD_Bt-00592	0.000256016	0.00120027	3.66905e-05	0	4.49721e-05
SD_Bt-00439	0.000256016	0	0.000551807	0	0.000323024
SD_Bt-00470	0.000512033	0.000434737	0.000178389	0.000203915	0.000182974
SD_Bt-10311	0.000256016	0.000863407	6.81106e-05	0	0.000227946
SD_Bt-10336	0	0.000665384	0.000172912	0.000372265	9.14871e-05
SD_Bt-10569	0	0.000144912	6.85237e-05	0.0011168	4.57436e-05
SD_Bt-10246	0.000256016	0.000118357	0.000517546	0	0.000272147
SD_Bt-10317	0.000768049	0.000171468	0.000447213	0.000203915	0
SD_Bt-00199	0	0.000520471	0.000215079	0.000372265	0.000136459
SD_Bt-10576	0	0	0.000107436	0.0011168	9.43061e-05
SD_Bt-30206	0.000256016	0.00103487	7.3381e-05	0	9.71251e-05
SD_Bt-30152	0.000256016	0.000644897	0.000381118	0	4.85625e-05
SD_Bt-30154	0.000512033	5.91786e-05	0.000551807	0	0.000182203
SD_Bt-00426	0.000768049	0.000236714	0.000480855	0	4.85625e-05
SD_Bt-00572	0	8.57339e-05	0.000246293	0.000815661	9.07157e-05
SD_Bt-10247	0	5.91786e-05	0.00069268	0.00016835	9.14871e-05
SD_Bt-00638	0.000256016	0.000349004	7.3381e-05	0.000744531	4.57436e-05
SD_Bt-30171	0	0.00041425	0.000275904	0.000203915	0.000239222
SD_Bt-00264	0.000768049	0.000461293	0.00021265	0.0003367	0.000182203
SD_Bt-10248	0.000256016	8.57339e-05	0.00069149	0	9.07157e-05
SD_Bt-10293	0.000256016	8.57339e-05	0.000217508	0	0.000561979
SD_Bt-00321	0.000256016	0.000526539	3.42618e-05	0.000540616	9.07157e-05
SD_Bt-30182	0.000256016	0	7.07458e-05	0	0.000764526
SD_Bt-00200	0	0.000461292	0.000427523	0.000372265	0.000229994
SD_Bt-00487	0.000512033	0	0.000283603	0	0.000465626
SD_Bt-10358	0.000256016	0	0.000280968	0.00040783	0.000278556
SD_Bt-10435	0	0.000204091	0.000141698	0.000744531	0.00014005
SD_Bt-00569	0.000256016	0.000177536	0.00020738	0.0003367	0.00027728
SD_Bt-30207	0	0.00123897	3.42618e-05	0	4.49721e-05
SD_Bt-00381	0.000256016	0.00026327	0.000280555	0.0003367	0.000139278
SD_Bt-10209	0	5.91786e-05	0.00059134	0	0.000271376
SD_Bt-10270	0.000256016	0.000322448	0.000418221	0	0.000182974
SD_Bt-10314	0.000256016	0.00026327	0.000315023	0.000203915	0.000185022
SD_Bt-00433	0	0.000230646	0.000420031	0	0.000322252
SD_Bt-00309	0.000768049	0.000230646	0.000141905	0.00016835	0.000231537
SD_Bt-10379	0.000768049	0.000204091	0.000139063	0.000203915	0.000227175
SD_Bt-10446	0	5.91786e-05	0.000241642	0.000780096	9.07157e-05
SD_Bt-00542	0	0.000177536	6.83171e-05	0.000984011	4.85625e-05
SD_Bt-00103	0.000512033	0.000461293	0.000139063	0	0.00027369
SD_Bt-30364	0	5.91786e-05	0.000170896	0.000948446	4.57436e-05
SD_Bt-10340	0.00102407	0	0.000272649	0	0.00027369
SD_Bt-30153	0	5.91786e-05	0.000522197	0	0.000325071
SD_Bt-10359	0	0.000144912	0.000210428	0.000372265	0.000328662
SD_Bt-00272	0.000768049	0.00026327	0.000173118	0.00040783	0.000460759
SD_Bt-10200	0	0.000230646	0.00020738	0.000576181	0.000136459
SD_Bt-30194	0.000768049	0	0.000349078	0	0.000274966
SD_Bt-10719	0	0	0.000110072	0.00115236	0
SD_Bt-30230	0	0.000375559	0.0002388	0.000372265	0.00014005
SD_Bt-30193	0	0	0.000459563	0.0003367	0.000185022
SD_Bt-10385	0	5.91786e-05	0.000283396	0.000540616	0.000185022
SD_Bt-30365	0.000256016	0.000177536	0.000102372	0.000841751	0
SD_Bt-10308	0.00128008	0	0.000204745	0	0.000234356
SD_Bt-10536	0	0.00026327	0.000105214	0.000877316	0
SD_Bt-00152	0.000256016	0.000289825	0.000173531	0.0003367	0.000188612
SD_Bt-00526	0.000512033	0.000289825	0.000312388	0	0.000187841
SD_Bt-30225	0.000768049	0.000230646	0.000178182	0	0.000274966
SD_Bt-30326	0	0.000355072	0.000104801	0.000780096	0
SD_Bt-00423	0	0.000177536	0.000246706	0.000744531	0
SD_Bt-00164	0.00128008	0.000434738	0.000102785	0.000203915	4.85625e-05
SD_Bt-00552	0	0.000144912	0.000178389	0.000744531	8.99442e-05
SD_Bt-10418	0.00102407	0.000204091	0.000173738	0.00016835	9.14871e-05
SD_Bt-00158	0	0.000816364	3.66905e-05	0.000203915	0.000137231
SD_Bt-00567	0	5.91786e-05	0.000630046	0	0.000182974
SD_Bt-10138	0	0	0.000830346	0.000203915	0.000229222
SD_Bt-10263	0	0	0.000666117	0	0.00018425
SD_Bt-30689	0	0.000118357	0	0.00115236	0
SD_Bt-10415	0.00128008	0.000144912	0.000139269	0	0.000182974
SD_Bt-00351	0.000256016	0.000349004	0.000139269	0.000576181	0
SD_Bt-10276	0.000256016	0	0.000480855	0	0.000272147
SD_Bt-30244	0	0.00106143	3.42618e-05	0	9.14871e-05
SD_Bt-10357	0.00102407	0	0.00030753	0	0.000182974
SD_Bt-00436	0.00128008	0.000144913	0.00048592	0	0.000282147
SD_Bt-10412	0.000768049	0.000289825	0.000173325	0.00016835	9.35347e-05
SD_Bt-10294	0	0.000671452	0.000244071	0	0.000136459
SD_Bt-10256	0	0	3.40553e-05	0	0.000793249
SD_Bt-30323	0.000768049	0.00026327	0.000102579	0.000372265	4.49721e-05
SD_Bt-00456	0.000512033	0.000461293	0.000251563	0	9.71251e-05
SD_Bt-00376	0	0.000118357	0.000522816	0.0003367	0.000181431
SD_Bt-00486	0	5.91786e-05	0.000558887	0	0.000227946
SD_Bt-30301	0	0.000230646	0.000170483	0.000540616	0.000138507
SD_Bt-00076	0.000512033	5.91786e-05	0.000280761	0	0.000330709
SD_Bt-10307	0.000512033	0.000118357	0.000344427	0.000203915	9.14871e-05
SD_Bt-10183	0.000512033	0.000144913	0.000446387	0.00050505	0.000457941
SD_Bt-00339	0.000512033	0.000402115	0.00040949	0	0.000319433
SD_Bt-00198	0	0.000144912	0.000445974	0.000203915	0.000139278
SD_Bt-10520	0	0.000236714	0.000139063	0.000780096	0
SD_Bt-00391	0.00128008	0.00112061	0.000249135	0	0.000182974
SD_Bt-00535	0	0.000118357	0.000412745	0	0.000321481
SD_Bt-10380	0.000512033	0.00026327	0.000217714	0.00016835	0.000136459
SD_Bt-00310	0.000512033	0	0.00035192	0	0.000370815
SD_Bt-10381	0.000512033	0.000665384	0.000102579	0	9.14871e-05
SD_Bt-00588	0.000256016	0.000118357	0.000347063	0.00016835	0.00018425
SD_Bt-10006	0.000256016	0.000493916	7.3381e-05	0.000708966	4.57436e-05
SD_Bt-00466	0.00102407	8.57339e-05	0.000313214	0	9.14871e-05
SD_Bt-00541	0	0.000204091	0.000210222	0.0003367	0.000232041
SD_Bt-30484	0	0	0.000144333	0.000912881	4.57436e-05
SD_Bt-00618	0.000256016	0.000204091	0.000212651	0.0003367	0.00014005
SD_Bt-00170	0	0.000204091	7.07458e-05	0.000744531	9.43061e-05
SD_Bt-10486	0.00128008	0.000257202	0.000105008	0	9.07157e-05
SD_Bt-10036	0.000256016	5.91786e-05	0.000322722	0.00016835	0.000233584
SD_Bt-10337	0.000256016	5.91786e-05	0.00020738	0	0.000455893
SD_Bt-10012	0	0.000553095	3.40553e-05	0.000505051	4.85625e-05
SD_Bt-00651	0.000256016	0.000171468	6.83171e-05	0.000708966	4.57436e-05
SD_Bt-00430	0	0.000144912	3.42618e-05	0.000780096	0.000134916
SD_Bt-00527	0	0.000408182	0.000239213	0.000203915	0.000137231
SD_Bt-10355	0.000256016	0.000236714	0.000244071	0.00016835	0.000185022
SD_Bt-30231	0	0.000118357	0.000341379	0.0003367	0.000135688
SD_Bt-10315	0	0	0.000322309	0	0.000455121
SD_Bt-10452	0	0.000402114	0.000102166	0.0003367	0.000181431
SD_Bt-30272	0.00102407	0	0.00020738	0	0.000227175
SD_Bt-30226	0.000512033	8.57339e-05	0.000273269	0	0.000274461
SD_Bt-00395	0.000512033	0.00041425	0.000102579	0.0003367	0
SD_Bt-10290	0	0	0.000454499	0	0.000318662
SD_Bt-00231	0.000256016	0.000236714	0.000280761	0.000372265	0.000328662
SD_Bt-00406	0.000256016	0.000236714	0.000280968	0.000372265	0
SD_Bt-10419	0	0.00052654	0.000246706	0.00040783	9.35347e-05
SD_Bt-10409	0.000768049	5.91786e-05	0.000315023	0.00016835	4.85625e-05
SD_Bt-10444	0.00128008	0.000118357	0.000173531	0	9.14871e-05
SD_Bt-30228	0	0.000349004	0.000241642	0.00016835	0.000182974
SD_Bt-30246	0.000768049	0	0.000239007	0	0.000274461
SD_Bt-00524	0	0	0.000719085	0	4.85625e-05
SD_Bt-00233	0.000256016	0.000230646	0.000425095	0.00156019	4.57436e-05
SD_Bt-00195	0.000256016	0.000757186	0.000383134	0.0003367	0.000276509
SD_Bt-10339	0.000256016	0.000230646	0.000343808	0	0.00018066
SD_Bt-30410	0.000256016	0.000177536	3.42618e-05	0.000576181	0.000137231
SD_Bt-00699	0.0015361	5.91786e-05	0.000204538	0	0
SD_Bt-10531	0	5.91786e-05	0.000170896	0.000611746	0.000136459
SD_Bt-30361	0	0.000230646	0.000105008	0.000540616	0.000134916
SD_Bt-10533	0.000256016	5.91786e-05	0.000173738	0.000540616	9.07157e-05
SD_Bt-10708	0	0.000144912	6.81106e-05	0.000877316	0
SD_Bt-00127	0.00128008	0.000177536	0.000493205	0	0.000873994
SD_Bt-00292	0	0.000526539	0.000210222	0	0.00018425
SD_Bt-00262	0	0.000230646	0.000276317	0.0003367	9.07157e-05
SD_Bt-00503	0.000256016	0.000289825	0.000241642	0.0003367	0
SD_Bt-00557	0	0	0.000425301	0	0.000318662
SD_Bt-10216	0	0.000295893	0.000209809	0.000505051	0
SD_Bt-10487	0.00128008	5.91786e-05	0.000139476	0	0.000136459
SD_Bt-10534	0	0.000144912	0.000102372	0.000540616	0.000182203
SD_Bt-00482	0.000256016	0	0.000380705	0.000203915	0.000137231
SD_Bt-10354	0.000512033	0	0.000381531	0	0.00018425
SD_Bt-10382	0	0.00026327	0.00028319	0.000203915	0.000139278
SD_Bt-30300	0.000256016	0.000402114	0.00017596	0.00016835	9.14871e-05
SD_Bt-30269	0	0.000434737	0.000102579	0.00016835	0.000227946
SD_Bt-10211	0.000256016	0	0.000587878	0.00016835	0.000274462
SD_Bt-00136	0	0.000618341	0.000207587	0.00016835	0
SD_Bt-00449	0.000512033	0	0.000310372	0	0.000317891
SD_Bt-30183	0	0	0.00054695	0	0.000182974
SD_Bt-00560	0.000256016	0	0.000412951	0	0.000230765
SD_Bt-00252	0	0.000349004	0.000170896	0.000203915	0.000188612
SD_Bt-10066	0.000256016	0.00031638	7.09523e-05	0.000540616	0
SD_Bt-10341	0.000256016	5.91786e-05	0.00041476	0	0.000185793
SD_Bt-30270	0	0	0	0	0.000724848
SD_Bt-00192	0	0.000118357	0.000488348	0.00016835	4.49721e-05
SD_Bt-10313	0	0.000322448	0.000417808	0	9.14871e-05
SD_Bt-30247	0.000512033	0	0.000317452	0	0.000235632
SD_Bt-00559	0.000256016	0	0.000451864	0	0.000185793
SD_Bt-00723	0	0.000204091	6.85237e-05	0.000708966	4.49721e-05
SD_Bt-30205	0.000256016	0.000177536	0.000380911	0	0.000137231
SD_Bt-10338	0	0	0.0003513	0	0.000369272
SD_Bt-10104	0	0.000118357	0.000483284	0.00016835	4.57436e-05
SD_Bt-00644	0.000512033	0.000118357	0.00017596	0.00016835	0.000182203
SD_Bt-00443	0	0	0.000144126	0.000948446	9.14871e-05
SD_Bt-00528	0.000512033	0	0.000409696	0	0.000136459
SD_Bt-10449	0	0.000204091	0.00017069	0.0003367	0.000185022
SD_Bt-10007	0.000256016	0	0	0	0.000627723
SD_Bt-00460	0.000256016	0.000322448	0.000138856	0.000203915	0.000136459
SD_Bt-30249	0	0	0.000183453	0	0.000527007
SD_Bt-30271	0	0	3.40553e-05	0	0.000676285
SD_Bt-00214	0.000256016	0.000671451	0.000383134	0	0.00018425
SD_Bt-10352	0	0.000467361	0.000170483	0	0.000227175
SD_Bt-00520	0.0015361	0	0.000105214	0	9.14871e-05
SD_Bt-00612	0.000256016	0.000230646	0.000105214	0.00040783	9.14871e-05
SD_Bt-00211	0.000256016	0.000289825	0.000104801	0.000203915	0.000187841
SD_Bt-10716	0	0.000177536	6.81106e-05	0.000780096	0
SD_Bt-00438	0	0.000144913	0.000241229	0	0.000458712
SD_Bt-10394	0.000512033	0.000467361	0.000205365	0	9.07157e-05
SD_Bt-00452	0	0.000144912	0.000102372	0.000203915	0.000368767
SD_Bt-00639	0.000256016	0.000177536	0.000139476	0.000540616	0
SD_Bt-00585	0	0.000118357	0.000102785	0.000576181	0.000137231
SD_Bt-30229	0.000256016	0.000204091	0.000383547	0	9.71251e-05
SD_Bt-30672	0	0	6.85237e-05	0.000877316	4.85625e-05
SD_Bt-00135	0.000512032	0	0.000549173	0	0.000272147
SD_Bt-10303	0.000512033	0	0.000207793	0	0.000323024
SD_Bt-00518	0	0.000375559	0.000246706	0.00016835	9.14871e-05
SD_Bt-30357	0.000256016	0.000487848	3.66905e-05	0.00016835	0.00014005
SD_Bt-10582	0	0.000177536	0.000105008	0.000576181	9.07157e-05
SD_Bt-00549	0.000256016	5.91786e-05	0.000388817	0	0.000182974
SD_Bt-00270	0	0.000144912	0.000275904	0.00040783	4.85625e-05
SD_Bt-10411	0.000512033	5.91786e-05	0.000204745	0	0.000272918
SD_Bt-10353	0.000256016	0	0.000415173	0	0.000181431
SD_Bt-10351	0.000256016	0	0.00040949	0	0.000182974
SD_Bt-10584	0	0.000118357	0.000144127	0.000540616	9.43061e-05
SD_Bt-00115	0.000512033	0	0.000278332	0	0.000228718
SD_Bt-10162	0	0	0.000175547	0	0.000501636
SD_Bt-10479	0.000256016	0.00026327	0.000139476	0.000203915	0.00014005
SD_Bt-00479	0.000512033	0.000434737	0.000102372	0.00016835	0
SD_Bt-10334	0	0	0.000445767	0	0.000228718
SD_Bt-00617	0.000512033	0	0.000273682	0	0.000227946
SD_Bt-00329	0.000256016	0	0.000481268	0	0.000230765
SD_Bt-00513	0.000256016	0.000204091	0.000105008	0.00016835	0.000232813
SD_Bt-00505	0.000256016	0.000349004	0.00030753	0	4.57436e-05
SD_Bt-00637	0.000256016	0.000547027	3.66905e-05	0	0.00018425
SD_Bt-00553	0	5.91786e-05	0.000313007	0.00040783	4.57436e-05
SD_Bt-30363	0	0.000177536	0.000141698	0.00040783	0.000136459
SD_Bt-00481	0.000256016	5.91786e-05	0.000249548	0.000372265	4.57436e-05
SD_Bt-10591	0.000256016	0.000204091	0.000107436	0.000372265	9.07157e-05
SD_Bt-10410	0	5.91786e-05	0.00035192	0.000203915	0.00014005
SD_Bt-00342	0.000512032	0.000230646	0.000280761	0	0.000227175
SD_Bt-00201	0	0.000606205	0.000102372	0.00016835	4.57436e-05
SD_Bt-10450	0	0	3.66905e-05	0	0.000627723
SD_Bt-30324	0.000512033	0.000671452	0	0	4.57436e-05
SD_Bt-10706	0	0.00026327	3.40553e-05	0.000611746	4.57436e-05
SD_Bt-00577	0.000256016	0.000408182	3.40553e-05	0.0003367	4.49721e-05
SD_Bt-00440	0.000512033	0.000118357	0.000351507	0.00040783	0
SD_Bt-00555	0.0015361	0	0.000102372	0	4.57436e-05
SD_Bt-10808	0	0	0.000139269	0.000780096	0
SD_Bt-10524	0.000256016	0.000289825	3.66905e-05	0.00016835	0.000231537
SD_Bt-10905	0	0	0	0.000984011	0
SD_Bt-00532	0	0.000440805	6.81106e-05	0.000372265	4.57436e-05
SD_Bt-10571	0	0.00031638	0.000105008	0.000372265	9.14871e-05
SD_Bt-10477	0	0.000289825	0.000139269	0.000203915	0.000185022
SD_Bt-10440	0.000512033	0.000204091	0.000210222	0	0.000135688
SD_Bt-00676	0	0.000177536	0.000105008	0.000576181	4.49721e-05
SD_Bt-30367	0.00102407	0	0.000173531	0	0.000137231
SD_Bt-30245	0	5.91786e-05	0.000286032	0	0.000325843
SD_Bt-10476	0	0.000547027	0.000173531	0.00016835	0
SD_Bt-10356	0	0	0.000466436	0	0.000183479
SD_Bt-00634	0.000256016	0	0.000380911	0	0.000182974
SD_Bt-00467	0.000256016	0.000493916	0.000139476	0	9.43061e-05
SD_Bt-00609	0.000256016	0.000289825	0.000139269	0.000203915	9.43061e-05
SD_Bt-10201	0.000256016	0	0.000241435	0	0.000320205
SD_Bt-00380	0.000256016	5.91786e-05	0	0.000576181	0.000136459
SD_Bt-10326	0	5.91786e-05	0.000463801	0	0.000142097
SD_Bt-00267	0	0.00031638	6.83171e-05	0	0.000365948
SD_Bt-00616	0.000512033	0.000177536	0.000307737	0	4.57436e-05
SD_Bt-10814	0	0.000118357	0	0.000708966	9.07157e-05
SD_Bt-10306	0.000256016	0	0.000322309	0	0.000232813
SD_Bt-10386	0.000256016	5.91786e-05	0.000380705	0	0.000134916
SD_Bt-00519	0.000256016	0.000144912	0.000178389	0	0.000279328
SD_Bt-10537	0.000256016	0.000349004	7.09523e-05	0.00016835	0.000136459
SD_Bt-30485	0	0.000236714	7.07458e-05	0.000540616	4.85625e-05
SD_Bt-00554	0	0.000355072	0.000107436	0.000372265	4.49721e-05
SD_Bt-00489	0.000256016	0	0.000136428	0	0.000415016
SD_Bt-10448	0	0.000381627	0.000175753	0.00016835	9.43061e-05
SD_Bt-10646	0.000256016	0.00031638	6.85237e-05	0.0003367	4.57436e-05
SD_Bt-30304	0	0.000408182	0.000204951	0.00016835	4.49721e-05
SD_Bt-30368	0	0.000118357	0.000212237	0.000372265	9.43061e-05
SD_Bt-10731	0.000256016	0.000171468	0	0.000372265	0.000185022
SD_Bt-10714	0	0.000144912	0.000105008	0.000576181	4.57436e-05
SD_Bt-10443	0	0.000381627	0.000173118	0.00016835	9.14871e-05
SD_Bt-10438	0	8.57339e-05	0.000322309	0.00016835	0.000139278
SD_Bt-10437	0	0.000440805	0.000175753	0.00016835	4.85625e-05
SD_Bt-10436	0	0.000177536	0.000210015	0.00016835	0.000188612
SD_Bt-30712	0	0.000177536	3.66905e-05	0.000708966	0
SD_Bt-10554	0	0.000144912	0.000144333	0.000576181	0
SD_Bt-30248	0	5.91786e-05	0.000309959	0	0.000274461
SD_Bt-30273	0.000256016	0.000118357	0.000273475	0	0.000185793
SD_Bt-10445	0.000512033	0	0.000315229	0	0.000137231
SD_Bt-10474	0.000768049	0.000118357	0.000241435	0	4.57436e-05
SD_Bt-00715	0	8.57339e-05	6.83171e-05	0.000744531	0
SD_Bt-00622	0.000256016	0.000204091	0.000173325	0.000203915	9.07157e-05
SD_Bt-00576	0.000256016	0.000204091	0.000102166	0.00016835	0.000185022
SD_Bt-10583	0	0.000177536	0.000139269	0.00040783	9.07157e-05
SD_Bt-30679	0.000256016	0.000428669	0	0.000372265	0
SD_Bt-00729	0	0.000118357	3.66905e-05	0.000611746	9.43061e-05
SD_Bt-10347	0	0	0.000584414	0	0.00022486
SD_Bt-30299	0	5.91786e-05	0.000344634	0.000203915	9.71251e-05
SD_Bt-10406	0.000768049	5.91786e-05	0.000239213	0	0.000274461
SD_Bt-10234	0.000256016	0.000375559	0.000139269	0	0.00014005
SD_Bt-31117	0	0	7.07458e-05	0.000815661	0
SD_Bt-10637	0	0.000177536	6.81106e-05	0.000505051	9.07157e-05
SD_Bt-00506	0	0.00026327	0.000212444	0.00050505	4.57436e-05
SD_Bt-10416	0	0.000289825	0.00027611	0	0.000142869
SD_Bt-00317	0	0.000171468	0.000137047	0.000540616	0
SD_Bt-00703	0	8.57339e-05	0.00017069	0.000505051	4.57436e-05
SD_Bt-10461	0	0	0	0.000780096	8.99442e-05
SD_Bt-00413	0.000512033	0	0.000207587	0	0.000231537
SD_Bt-10480	0	0.000467361	0.000139063	0.00016835	4.57436e-05
SD_Bt-30844	0	5.91786e-05	7.07458e-05	0.000744531	0
SD_Bt-00499	0	0.000204091	0.000244071	0	0.000225632
SD_Bt-10488	0	0	7.3381e-05	0	0.000530598
SD_Bt-10525	0	0.000349004	0.000139063	0.000203915	9.43061e-05
SD_Bt-10377	0	0	0.000458943	0	0.000142869
SD_Bt-00313	0	0.000118357	0.000139063	0.000505051	4.57436e-05
SD_Bt-10439	0	0.000553095	0.000141698	0	8.99442e-05
SD_Bt-00218	0.000256016	0.000375559	3.66905e-05	0	0.000227175
SD_Bt-00276	0	0	0.000485713	0.00016835	0
SD_Bt-00742	0	0.000118357	0.000178389	0.000372265	9.07157e-05
SD_Bt-30688	0	0.000177536	0	0.000576181	8.99442e-05
SD_Bt-10414	0.000256016	0	0.000415586	0	9.14871e-05
SD_Bt-10413	0	0	0.000315436	0	0.000274195
SD_Bt-00463	0	0.000118357	0.000102372	0.000611746	0
SD_Bt-00743	0	0.00026327	0.000141905	0.0003367	4.57436e-05
SD_Bt-00178	0.000256016	0.000204091	0.000137047	0	0.000228718
SD_Bt-30415	0	0	0.000175753	0.0003367	0.000185793
SD_Bt-10164	0	0	0.000215079	0.0003367	0.000142097
SD_Bt-00710	0.000512033	0	0.000138856	0.00040783	0
SD_Bt-30302	0.000256016	5.91786e-05	0.000273888	0	0.000182203
SD_Bt-10710	0.00128008	0	0.000105214	0	4.85625e-05
SD_Bt-00583	0.000256016	0	0.000312181	0	0.000182203
SD_Bt-00353	0	0.000204091	0.000209602	0	0.000230765
SD_Bt-10442	0.000256016	0	0.000351713	0	0.000139278
SD_Bt-30421	0	0.00041425	7.3381e-05	0.0003367	0
SD_Bt-30686	0	0.000144912	7.09523e-05	0.000540616	4.57436e-05
SD_Bt-10934	0.000256016	0	3.66905e-05	0.000540616	8.99442e-05
SD_Bt-30857	0.00102407	0	0	0.000203915	9.35347e-05
SD_Bt-30586	0	0.000204091	6.83171e-05	0.00040783	9.43061e-05
SD_Bt-10384	0	0	0.000479046	0	9.14871e-05
SD_Bt-00365	0	0.000434737	0.000139063	0	0.00014005
SD_Bt-00249	0	0	0.000386182	0	0.000182203
SD_Bt-10656	0	0.000118357	0.000102372	0.000372265	0.000138507
SD_Bt-30358	0.000512033	0.00026327	0.000175753	0	4.57436e-05
SD_Bt-00680	0.000256016	0.00026327	3.40553e-05	0.0003367	4.57436e-05
SD_Bt-10147	0.000256016	0.000118357	0.000139063	0.000540615	0.000182974
SD_Bt-10810	0.00128008	8.57339e-05	3.42618e-05	0	4.57436e-05
SD_Bt-30413	0	0.000585718	3.66905e-05	0.000203915	0
SD_Bt-10485	0	0.000118357	0.000281174	0.00016835	9.07157e-05
SD_Bt-10157	0.000256016	0.000659315	0.000175547	0.00016835	0.000227175
SD_Bt-10407	0.000256016	0.000204091	3.40553e-05	0.00016835	0.000274462
SD_Bt-00143	0	0.000144913	6.83171e-05	0.000611746	9.07157e-05
SD_Bt-10144	0.000256016	0.000289825	3.42618e-05	0.000372265	0
SD_Bt-10804	0.000256016	0.000289825	3.42618e-05	0.000372265	0
SD_Bt-00772	0	0.000177536	3.42618e-05	0.000611746	0
SD_Bt-30469	0	0.000461293	7.07458e-05	0.000203915	4.57436e-05
SD_Bt-10081	0	0.000177536	7.3381e-05	0.0003367	0.000142869
SD_Bt-00728	0.000512033	8.57339e-05	0.000105214	0.0003367	0
SD_Bt-30305	0	0.000381627	0.000212651	0	8.99442e-05
SD_Bt-30577	0.000512033	0.000204091	6.85237e-05	0.000203915	4.49721e-05
SD_Bt-10812	0	0.000118357	6.81106e-05	0.000540616	4.85625e-05
SD_Bt-00660	0	0.000144912	0.000209602	0.00016835	0.000137231
SD_Bt-30835	0	0.000171468	3.42618e-05	0.000540616	4.57436e-05
SD_Bt-10721	0	0.000144912	0.000139063	0.00040783	4.57436e-05
SD_Bt-00545	0.00102407	0.00031638	0	0	0
SD_Bt-10644	0.000512033	5.91786e-05	0.000136634	0.00016835	9.14871e-05
SD_Bt-10630	0	0.000402114	3.40553e-05	0.00016835	0.000135688
SD_Bt-10239	0.000512032	0.000118357	0.000273475	0.00016835	4.49721e-05
SD_Bt-10484	0	0	0.000346856	0.00016835	9.07157e-05
SD_Bt-10159	0	0.000144912	6.85237e-05	0.000576181	0
SD_Bt-00540	0	0.000289825	0.000173531	0.000203915	4.57436e-05
SD_Bt-10451	0	8.57339e-05	0.000307943	0	0.000182203
SD_Bt-10483	0	0	0.000217508	0	0.000329167
SD_Bt-10529	0	5.91786e-05	0.000280555	0.000203915	9.07157e-05
SD_Bt-00472	0.000512033	0.000461293	6.83171e-05	0	0
SD_Bt-00101	0	0.000144912	0.000312594	0	0.000137231
SD_Bt-10730	0.000256016	0.000402114	3.42618e-05	0.00016835	4.57436e-05
SD_Bt-00326	0.000256016	0.00057965	0.000206967	0.00016835	0.000229994
SD_Bt-10650	0	0.000118357	0.000105008	0.0003367	0.000136459
SD_Bt-00319	0.000768049	0	0.000210016	0	0.000182203
SD_Bt-00551	0.000256016	0.000204091	0.000181024	0	0.00014005
SD_Bt-10614	0.000512033	5.91786e-05	0.000105008	0.000203915	9.07157e-05
SD_Bt-00652	0.000256016	0.000171468	6.85237e-05	0.000203915	0.000137231
SD_Bt-10589	0	0.000342936	3.42618e-05	0	0.00027728
SD_Bt-00575	0	0.000177536	0.000217508	0.00016835	9.14871e-05
SD_Bt-10642	0.000256016	0.000322448	0.000102166	0.000203915	0
SD_Bt-00512	0	0	0.000170896	0.000203915	0.000231537
SD_Bt-00563	0	0.000118357	0.00045915	0	0
SD_Bt-10508	0	5.91786e-05	0.000205364	0.000372265	4.49721e-05
SD_Bt-30482	0	0.000467361	0	0.000203915	8.99442e-05
SD_Bt-10532	0	5.91786e-05	0.000246912	0.00016835	0.000138507
SD_Bt-00670	0	0.000322448	0.000138856	0	0.000182974
SD_Bt-30568	0	0.000381627	3.40553e-05	0.000372265	0
SD_Bt-00044	0	5.91786e-05	0.000315229	0	0.000181431
SD_Bt-30476	0.000256016	0.000487848	3.40553e-05	0	9.14871e-05
SD_Bt-00350	0.000512033	0.000342936	0	0	0.000135688
SD_Bt-10071	0.00128008	0	0.000107643	0	0
SD_Bt-10235	0.000512032	0.000402114	6.83171e-05	0.000372265	0.000185793
SD_Bt-30473	0.000256016	0.000428669	7.09523e-05	0	9.14871e-05
SD_Bt-00649	0	0.000144912	7.07458e-05	0.00040783	9.43061e-05
SD_Bt-00090	0	0.000375559	0.000280968	0	0
SD_Bt-10925	0	0.000118357	6.81106e-05	0.000576181	0
SD_Bt-30583	0	5.91786e-05	0.000173325	0.00040783	4.57436e-05
SD_Bt-10482	0	0.000177536	0.000178595	0	0.000228718
SD_Bt-10587	0.000512033	0	0.00017069	0	0.00018425
SD_Bt-10701	0.000512033	8.57339e-05	0.000139269	0.00016835	4.57436e-05
SD_Bt-30369	0.000512033	0	0.000307324	0	4.57436e-05
SD_Bt-10106	0.000256016	0.000144912	0.000107436	0	0.000231537
SD_Bt-00258	0.000768049	5.91786e-05	0	0	0.000224861
SD_Bt-30477	0	0.000777673	0	0	0
SD_Bt-10481	0.000256016	0	0.000341586	0	9.14871e-05
SD_Bt-00263	0	0.00026327	7.09523e-05	0.00040783	0
SD_Bt-00370	0.000256016	5.91786e-05	0.000346443	0	4.57436e-05
SD_Bt-30366	0	0	0.000141492	0	0.000374139
SD_Bt-00375	0.000256016	0.000204091	0.000381118	0	0.000374406
SD_Bt-10475	0	0	0.000241642	0	0.00027369
SD_Bt-00808	0	0	3.66905e-05	0.000576181	9.43061e-05
SD_Bt-10523	0	0	0.000146762	0	0.000367729
SD_Bt-10733	0	5.91786e-05	6.83171e-05	0.0003367	0.000181431
SD_Bt-10577	0.000256016	5.91786e-05	6.85237e-05	0	0.000319433
SD_Bt-00493	0.00102407	0	0.000242261	0	0.000230765
SD_Bt-10728	0	0.000461293	6.85237e-05	0.000203915	0
SD_Bt-10447	0	0	0.000417395	0	9.43061e-05
SD_Bt-10492	0	0.000118357	0.000139063	0.000372265	4.49721e-05
SD_Bt-10527	0.000256016	0	0.000242055	0	0.000182974
SD_Bt-30566	0.000512033	0.000118357	0.000102785	0.00016835	4.57436e-05
SD_Bt-10933	0	0	0.000104801	0.000540616	4.49721e-05
SD_Bt-10402	0	8.57339e-05	0	0.000540616	9.14871e-05
SD_Bt-30707	0.00102407	0.000144912	6.83171e-05	0	0
SD_Bt-10629	0	0.000204091	0.000141698	0.000203915	9.14871e-05
SD_Bt-10561	0	0	0.000139476	0.00040783	9.35347e-05
SD_Bt-10585	0.000512033	0.000118357	0.000204538	0	4.85625e-05
SD_Bt-00550	0.000256016	0.000204091	0.000144333	0.000203915	0
SD_Bt-10522	0	0	0.000180817	0	0.00032071
SD_Bt-30360	0.000256016	0.000144912	0.000273682	0	4.57436e-05
SD_Bt-10822	0	0.000118357	0.000105008	0.00040783	4.49721e-05
SD_Bt-10586	0.000256016	0	0.000141492	0	0.00027369
SD_Bt-10636	0.000512033	0.000118357	6.83171e-05	0	0.000182203
SD_Bt-00245	0	0	7.07458e-05	0.000576181	4.49721e-05
SD_Bt-10350	0	0.000118357	0.000175753	0.000203915	0.000182203
SD_Bt-00530	0.000256016	0.000487848	0.000141699	0	0.000137231
SD_Bt-00522	0.000256016	0.000204091	0.000141698	0.000203915	0
SD_Bt-00335	0	0.000236714	6.83171e-05	0.00040783	0
SD_Bt-00664	0	0.000349004	0.000107643	0.00016835	4.49721e-05
SD_Bt-10596	0.000256016	0.000144912	0	0.0003367	9.07157e-05
SD_Bt-00372	0	0.00026327	0.000276523	0	4.49721e-05
SD_Bt-00873	0	0	0	0.000744531	0
SD_Bt-30673	0.000256016	0.000257202	3.66905e-05	0.00016835	8.99442e-05
SD_Bt-10793	0	0.000144912	0.000104801	0.000372265	4.57436e-05
SD_Bt-00382	0.000256016	0.00110012	0.000246705	0.00050505	0.000319434
SD_Bt-10371	0.000256016	5.91786e-05	0.000144333	0.000372265	0.000136459
SD_Bt-00182	0.000512033	0.000349003	7.07458e-05	0.000203915	0.000276509
SD_Bt-30420	0.000256016	0.000144912	0.000173738	0	0.000137231
SD_Bt-30703	0.00102407	0	0.000105214	0	4.57436e-05
SD_Bt-10581	0.000256016	0	0.000173325	0	0.000233584
SD_Bt-00441	0.000256016	0.000118357	3.40553e-05	0.000372265	4.57436e-05
SD_Bt-30488	0.000512033	0	0.000139269	0	0.000182203
SD_Bt-30843	0	5.91786e-05	7.07458e-05	0.000505051	4.49721e-05
SD_Bt-30579	0.000256016	0.000606205	0	0	0
SD_Bt-10654	0.000256016	0.000375559	0.000107436	0	4.57436e-05
SD_Bt-30691	0.000256016	5.91786e-05	0.000139269	0.0003367	0
SD_Bt-10725	0	0.000461293	6.85237e-05	0.00016835	0
SD_Bt-10735	0	0.000375559	3.40553e-05	0.00016835	9.14871e-05
SD_Bt-00682	0	0.000236714	3.66905e-05	0.000372265	4.49721e-05
SD_Bt-30414	0.000256016	0	0.000173531	0	0.000228718
SD_Bt-10025	0	0.000118357	0	0.000611746	0
SD_Bt-30560	0.000256016	0	0.000171103	0.000203915	9.43061e-05
SD_Bt-30417	0	0.000434737	0.000105214	0	9.14871e-05
SD_Bt-10070	0	5.91786e-05	0.000173531	0	0.000272918
SD_Bt-30419	0.000256016	0	0.00017069	0	0.000228718
SD_Bt-10441	0	0	0.000484316	0	0
SD_Bt-31102	0	0.000118357	0	0.000540616	4.49721e-05
SD_Bt-30680	0	0.000402114	3.40553e-05	0.000203915	4.57436e-05
SD_Bt-30362	0	0.000204091	0.000207174	0	0.00014005
SD_Bt-10540	0	5.91786e-05	0.000173531	0.0003367	4.57436e-05
SD_Bt-30695	0.000512033	5.91786e-05	6.85237e-05	0.00016835	9.14871e-05
SD_Bt-00131	0	0.000230646	3.40553e-05	0.000372265	4.57436e-05
SD_Bt-00358	0	0.000349004	6.81106e-05	0.000203915	4.49721e-05
SD_Bt-00688	0	0	0.000207174	0	0.000274461
SD_Bt-00705	0.000512033	0	0.00017069	0	0.00014005
SD_Bt-00469	0	0.000204091	0.000139269	0.00016835	9.35347e-05
SD_Bt-10588	0.000256016	5.91786e-05	0.000173325	0	0.000182974
SD_Bt-10856	0	5.91786e-05	0.000139063	0.000673401	4.49721e-05
SD_Bt-10473	0	0	0.000344221	0	0.000136459
SD_Bt-10521	0.000256016	0	0.000349285	0	4.57436e-05
SD_Bt-30359	0	0.000177536	0.000173325	0	0.000188612
SD_Bt-30418	0	0	0.000104801	0	0.00037491
SD_Bt-00785	0	0.000118357	0.00017596	0.0003367	0
SD_Bt-10932	0.00102407	0.000204091	0	0	0
SD_Bt-10560	0.000768049	5.91786e-05	0	0	0.000181431
SD_Bt-30567	0	0.000230646	6.81106e-05	0.00016835	0.00014005
SD_Bt-00598	0	0.00031638	0.000105008	0.00016835	4.57436e-05
SD_Bt-30486	0	0	3.66905e-05	0	0.000437063
SD_Bt-31109	0	0.000118357	3.42618e-05	0.000540616	0
SD_Bt-10535	0	5.91786e-05	0.000205158	0	0.000228718
SD_Bt-00650	0	0.00026327	0.000139476	0.00016835	4.57436e-05
SD_Bt-30470	0	0.000177536	0.000102372	0.00016835	0.000139278
SD_Bt-10570	0	0.000467361	6.83171e-05	0	9.14871e-05
SD_Bt-10647	0	0.000322448	0.000144127	0.00016835	0
SD_Bt-10526	0	0.000204091	0.000243864	0	9.07157e-05
SD_Bt-31155	0	5.91786e-05	7.07458e-05	0.000540616	0
SD_Bt-10628	0.000512033	0	0.000204951	0	9.43061e-05
SD_Bt-10734	0.000512033	8.57339e-05	0.000105008	0	0.000136459
SD_Bt-00768	0.000256016	0.000144912	0.000105214	0.000203915	4.57436e-05
SD_Bt-30570	0	0.000144912	6.85237e-05	0.00016835	0.000191431
SD_Bt-11090	0.000512033	5.91786e-05	3.40553e-05	0.0003367	0
SD_Bt-11097	0	5.91786e-05	6.83171e-05	0.000540616	0
SD_Bt-30471	0	0.000204091	0.000173531	0.00016835	4.57436e-05
SD_Bt-30487	0.000512033	0	0.000205158	0	9.14871e-05
SD_Bt-10649	0.000512033	0	0.000205158	0	9.14871e-05
SD_Bt-30483	0	5.91786e-05	0.000246912	0.000203915	4.49721e-05
SD_Bt-30479	0.000512033	0	0.000204951	0	9.14871e-05
SD_Bt-00537	0.000512033	0	6.81106e-05	0	0.000227946
SD_Bt-31656	0	0	3.66905e-05	0.000576181	4.57436e-05
SD_Bt-00360	0.000256016	0.000177536	7.07458e-05	0.000203915	0.00014005
SD_Bt-00788	0.00102407	0.000118357	0	0	4.49721e-05
SD_Bt-31108	0	0.000289825	0	0.00040783	0
SD_Bt-10732	0.000256016	0.000257202	6.81106e-05	0	0.00014005
SD_Bt-10528	0	0.000144912	0.000276317	0	9.14871e-05
SD_Bt-10519	0	5.91786e-05	0.000241229	0	0.000182974
SD_Bt-10530	0	5.91786e-05	0.000241848	0	0.000182203
SD_Bt-10917	0	0.000118357	0	0.000372265	0.000135688
SD_Bt-30676	0	0.000118357	6.83171e-05	0.0003367	8.99442e-05
SD_Bt-00586	0.000256016	8.57339e-05	0.000273269	0	4.57436e-05
SD_Bt-00641	0.000512033	0	0.000107643	0	0.000182974
SD_Bt-10579	0.000256016	0	0.00023942	0	0.000136459
SD_Bt-30868	0.000512033	0.000144912	3.66905e-05	0.00016835	4.49721e-05
SD_Bt-00561	0	0.000381627	7.07458e-05	0.000203915	0
SD_Bt-10590	0	0	0.000139063	0	0.000320205
SD_Bt-00484	0.000256016	8.57339e-05	6.81106e-05	0.000372265	0
SD_Bt-00208	0	8.57339e-05	0.000107643	0.000372265	4.57436e-05
SD_Bt-11082	0	5.91786e-05	3.66905e-05	0.000505051	4.57436e-05
SD_Bt-10061	0.000256016	0.000402114	0.000105008	0	0
SD_Bt-10919	0.00102407	0	7.07458e-05	0	4.57436e-05
SD_Bt-10048	0	0	0.00027611	0	0.00018066
SD_Bt-10635	0	0	0.000275078	0.000203915	4.57436e-05
SD_Bt-10327	0.000256016	5.91786e-05	0.000102372	0	0.000320205
SD_Bt-30880	0.000768049	0.000230646	0	0	4.57436e-05
SD_Bt-00271	0	0.000118357	0.000102785	0.00040783	0
SD_Bt-32494	0	0	0	0.000611746	4.49721e-05
SD_Bt-00720	0	0.000349004	0.000173325	0	4.57436e-05
SD_Bt-10913	0.000256016	0.000144912	3.66905e-05	0.000203915	9.71251e-05
SD_Bt-00624	0.000256016	0	0.000136634	0	0.000229222
SD_Bt-00338	0.000256016	0.000402114	0.000549173	0.00016835	0.000137231
SD_Bt-00697	0.000256016	0.000118357	3.42618e-05	0.00016835	0.00014005
SD_Bt-11152	0	0	0	0.000540616	8.99442e-05
SD_Bt-30474	0	0	0	0	0.000449721
SD_Bt-10633	0.000256016	0.000144912	0.00017596	0	9.14871e-05
SD_Bt-10511	0.000768049	0	0.000422666	0	4.85625e-05
SD_Bt-00308	0	0.000257202	0.000139476	0	0.000137231
SD_Bt-10573	0.000256016	5.91786e-05	0.000278126	0	4.49721e-05
SD_Bt-30706	0	0.000349004	3.42618e-05	0.000203915	4.49721e-05
SD_Bt-00288	0	0	0.000375847	0	0.000139278
SD_Bt-30697	0.000768049	0	0.000144333	0	4.49721e-05
SD_Bt-30480	0	0	0.00023942	0.00016835	9.14871e-05
SD_Bt-00408	0.000256016	0.000204091	0.000175753	0	4.57436e-05
SD_Bt-10651	0	8.57339e-05	0.000273269	0.00016835	0
SD_Bt-00691	0	5.91786e-05	0.000173531	0.000203915	9.35347e-05
SD_Bt-10471	0	0.000230646	0.000107643	0.000203915	4.49721e-05
SD_Bt-30842	0.000512033	0	6.85237e-05	0.00016835	9.07157e-05
SD_Bt-31103	0	0.000204091	3.40553e-05	0.00040783	0
SD_Bt-00777	0	0.000144912	7.3381e-05	0.00040783	0
SD_Bt-10947	0	0.000118357	6.83171e-05	0.000372265	4.57436e-05
SD_Bt-00626	0.000256016	0	0.000171309	0	0.000182974
SD_Bt-10639	0.000256016	0	0.000170896	0	0.000182974
SD_Bt-10638	0	0.000289825	0.000107436	0	0.000138507
SD_Bt-11042	0	0.000230646	3.66905e-05	0.000372265	0
SD_Bt-00653	0.000768049	0	0.000136841	0	4.57436e-05
SD_Bt-00392	0.000768049	0	0.000278333	0	9.43061e-05
SD_Bt-00529	0.000256016	0.000204091	7.07458e-05	0.000540615	4.57436e-05
SD_Bt-10785	0.000256016	0.000171468	3.40553e-05	0.00016835	9.14871e-05
SD_Bt-10505	0	0	7.07458e-05	0.0003367	0.000142097
SD_Bt-10580	0	0.000204091	0.000210222	0	9.07157e-05
SD_Bt-30846	0	5.91786e-05	0.000102785	0.000372265	4.57436e-05
SD_Bt-10557	0	0.000230646	3.40553e-05	0.000372265	0
SD_Bt-00751	0	5.91786e-05	3.40553e-05	0.0003367	0.000137231
SD_Bt-31537	0	0	7.3381e-05	0.000540616	0
SD_Bt-10803	0.000512033	8.57339e-05	6.81106e-05	0	0.000137231
SD_Bt-11054	0.00102407	0	0	0	9.14871e-05
SD_Bt-10948	0	0.000118357	0.000105008	0.000372265	0
SD_Bt-11057	0	8.57339e-05	0.000102579	0.00040783	0
SD_Bt-10698	0.000256016	8.57339e-05	0.000107643	0.000203915	0.000138507
SD_Bt-00730	0	0.000289825	3.40553e-05	0.00016835	9.14871e-05
SD_Bt-31644	0.000256016	0.000144912	0	0.000372265	0
SD_Bt-31162	0.000256016	0	7.07458e-05	0.0003367	4.85625e-05
SD_Bt-11195	0	0	6.83171e-05	0.000540616	0
SD_Bt-10940	0.000256016	0	7.09523e-05	0.000203915	0.000136459
SD_Bt-00371	0	0.000144912	0.000102579	0.000203915	9.35347e-05
SD_Bt-00066	0	0.00031638	0.000170896	0	4.57436e-05
SD_Bt-30481	0.000256016	0	0.000204951	0	0.000137231
SD_Bt-00210	0.000256016	0.000204091	6.85237e-05	0	0.000136459
SD_Bt-00692	0	0.000520471	3.42618e-05	0	4.49721e-05
SD_Bt-30478	0	5.91786e-05	0.000105214	0	0.000281375
SD_Bt-30696	0.000256016	0	0	0	0.000339938
SD_Bt-30587	0	0	3.66905e-05	0	0.0003885
SD_Bt-10815	0	0.000204091	0.000107436	0.000203915	4.57436e-05
SD_Bt-00424	0	0.000263269	3.42618e-05	0.00016835	0.000181431
SD_Bt-30585	0.000512033	0	0.000208	0	4.57436e-05
SD_Bt-00683	0	0.000177536	3.40553e-05	0.000984011	0
SD_Bt-30849	0.000256016	5.91786e-05	7.09523e-05	0.000203915	9.14871e-05
SD_Bt-10724	0	0.000118357	0.000207793	0.000203915	0
SD_Bt-10929	0.000256016	0	0.000107643	0.000203915	9.35347e-05
SD_Bt-10720	0.000512033	0	0.000205364	0	4.57436e-05
SD_Bt-10645	0	0.000204091	0.000102579	0	0.000182974
SD_Bt-10509	0	0.000342936	0.000102579	0	8.99442e-05
SD_Bt-10615	0	0.00026327	7.09523e-05	0.000372265	0
SD_Bt-31118	0	0.000204091	3.66905e-05	0.000372265	0
SD_Bt-30682	0.000256016	0.000434737	0	0	4.57436e-05
SD_Bt-00303	0	0	0.000308356	0.00016835	0
SD_Bt-00511	0.000256016	0	0.000244071	0	9.07157e-05
SD_Bt-30411	0	0	0.000280555	0	0.000139278
SD_Bt-30581	0.000256016	8.57339e-05	0.000139269	0	0.000137231
SD_Bt-10704	0	0.000144912	0.000210015	0.00016835	0
SD_Bt-11252	0.000256016	5.91786e-05	0	0.000372265	4.57436e-05
SD_Bt-00779	0	0.000144912	7.3381e-05	0.000372265	0
SD_Bt-10422	0	0.000408182	0.000141905	0	0.00014005
SD_Bt-10641	0.000256016	5.91786e-05	0.000246293	0	4.57436e-05
SD_Bt-10223	0	0.000144912	7.07458e-05	0.00016835	0.000137231
SD_Bt-00574	0.000256016	0.000322448	7.07458e-05	0	4.57436e-05
SD_Bt-10433	0.000256016	8.57339e-05	0.000136841	0	0.000137231
SD_Bt-10989	0	0	7.09523e-05	0.000372265	9.71251e-05
SD_Bt-10959	0.000256016	0.000428669	0	0	4.49721e-05
SD_Bt-10648	0.000256016	0.000118357	0.000205364	0	4.49721e-05
SD_Bt-31090	0.000256016	0.000289825	0	0.000203915	0
SD_Bt-30564	0.000256016	0	0.000141492	0	0.000187069
SD_Bt-10568	0	0	0.000278126	0	0.000135688
SD_Bt-10574	0	0	0.000278126	0	0.000135688
SD_Bt-10572	0	0	0.000277919	0	0.000135688
SD_Bt-10912	0.000512033	0.000171468	3.66905e-05	0	9.14871e-05
SD_Bt-00273	0.000768049	0.000402114	0.000107643	0.00016835	0
SD_Bt-10197	0.000256016	8.57339e-05	0	0.0003367	4.57436e-05
SD_Bt-30472	0.000256016	5.91786e-05	0.000241642	0	4.57436e-05
SD_Bt-00746	0.000256016	0	0.000141492	0	0.00018425
SD_Bt-31597	0	5.91786e-05	3.42618e-05	0.000505051	0
SD_Bt-31668	0	5.91786e-05	3.40553e-05	0.000505051	0
SD_Bt-30412	0	0.000144912	0.000312594	0	0
SD_Bt-00241	0.000512033	0.000118357	6.85237e-05	0	9.07157e-05
SD_Bt-30845	0	0.000118357	0.000104801	0.0003367	0
SD_Bt-34561	0	0	0	0.000611746	0
SD_Bt-10226	0	0.00063276	0.000105008	0	9.14871e-05
SD_Bt-00594	0	5.91786e-05	7.3381e-05	0.000372265	4.57436e-05
SD_Bt-10717	0	0.000434737	6.83171e-05	0	4.85625e-05
SD_Bt-11662	0	0	0	0.000540616	4.57436e-05
SD_Bt-00621	0	0	0	0	0.000404749
SD_Bt-30582	0	0	0	0	0.000404749
SD_Bt-00793	0	5.91786e-05	6.83171e-05	0.000372265	4.85625e-05
SD_Bt-30571	0.000256016	0	0.000176167	0	0.000142869
SD_Bt-00712	0	5.91786e-05	7.07458e-05	0.000372265	4.49721e-05
SD_Bt-30850	0.000768049	0	0.000102166	0	4.49721e-05
SD_Bt-10729	0	0.000553095	3.40553e-05	0	0
SD_Bt-10389	0	0.000349004	3.40553e-05	0.000203915	0
SD_Bt-10825	0	0.000118357	7.09523e-05	0.00016835	0.00014005
SD_Bt-10798	0	8.57339e-05	0.000104801	0.0003367	9.43061e-05
SD_Bt-10575	0	0	0.000309133	0	9.14871e-05
SD_Bt-30674	0.000256016	0	0	0	0.000314805
SD_Bt-30879	0	0.000600137	0	0	0
SD_Bt-00521	0	0	0.000346443	0.000203915	0.000136459
SD_Bt-00725	0	0.000408182	3.40553e-05	0	9.35347e-05
SD_Bt-30475	0	0	0.00017069	0	0.000228718
SD_Bt-11000	0.000512033	0	7.07458e-05	0.00016835	4.57436e-05
SD_Bt-10161	0.000512033	0.000342936	0	0	0
SD_Bt-00507	0.000256016	0.000553095	0.000105214	0	4.57436e-05
SD_Bt-30569	0	0	0.000241229	0.00016835	4.57436e-05
SD_Bt-31145	0	0	0.000105214	0.000372265	4.57436e-05
SD_Bt-30416	0	0	0.000306911	0	9.14871e-05
SD_Bt-10756	0.000512033	0.000342936	0.000170689	0	9.07157e-05
SD_Bt-00437	0	0.000461293	0	0	9.07157e-05
SD_Bt-10712	0.000256016	0.000144912	0.000170277	0	4.57436e-05
SD_Bt-10927	0	0.000257202	6.83171e-05	0.00016835	4.57436e-05
SD_Bt-10936	0.000256016	5.91786e-05	7.07458e-05	0.00016835	8.99442e-05
SD_Bt-32658	0	0	3.66905e-05	0.000540616	0
SD_Bt-00566	0	0.000236714	0.000102579	0.000203915	0
SD_Bt-10727	0.000256016	0	0.000173738	0	0.000137231
SD_Bt-10945	0.000256016	5.91786e-05	6.85237e-05	0.00016835	9.07157e-05
SD_Bt-10773	0	0.000487848	7.07458e-05	0	0
SD_Bt-00611	0.000768049	0	0.000210429	0	9.35346e-05
SD_Bt-00607	0	0.000118357	6.83171e-05	0.000372265	0
SD_Bt-00368	0	0.000204091	0.000280761	0.000203915	0.00014005
SD_Bt-30574	0	0.000289825	0.000107436	0	9.43061e-05
SD_Bt-30865	0.000768049	0	0.000138856	0	0
SD_Bt-00690	0.000256016	8.57339e-05	0	0.00016835	0.00014005
SD_Bt-00451	0.000256016	5.91786e-05	0.000175753	0	9.35347e-05
SD_Bt-10296	0	5.91786e-05	3.66905e-05	0.00040783	4.57436e-05
SD_Bt-10844	0.00128008	0	0.000137047	0	0
SD_Bt-10565	0	0	0.000207793	0	0.000185022
SD_Bt-30709	0	0.000520471	0	0	4.57436e-05
SD_Bt-30677	0.000512033	5.91786e-05	0.000136634	0	4.57436e-05
SD_Bt-00684	0.000768049	0	0.000136428	0	0
SD_Bt-10578	0	0	0.000346443	0	4.57436e-05
SD_Bt-10762	0.000256016	0.000295893	3.66905e-05	0.0003367	0
SD_Bt-11271	0	0	7.07458e-05	0.00040783	4.85625e-05
SD_Bt-00619	0	0.000118357	0.00017596	0.000203915	0
SD_Bt-30684	0.000512033	0	0.000173325	0	4.57436e-05
SD_Bt-11094	0	0.000144912	6.81106e-05	0.0003367	0
SD_Bt-00695	0	0	0.000136634	0.00016835	0.00014005
SD_Bt-30563	0	0.000408182	7.09523e-05	0	4.57436e-05
SD_Bt-10653	0	0	0.000207174	0	0.000181431
SD_Bt-10950	0.000256016	0.00031638	0	0	9.14871e-05
SD_Bt-00139	0.000512033	0	3.42618e-05	0	0.000182203
SD_Bt-10425	0.00102407	0	0	0	4.57436e-05
SD_Bt-30702	0.000256016	0	0.000107436	0	0.00019425
SD_Bt-31120	0.000256016	0	6.83171e-05	0.000203915	9.71251e-05
SD_Bt-10711	0.000256016	0	0.000207587	0	9.35347e-05
SD_Bt-30704	0	8.57339e-05	0.000171309	0.00016835	4.57436e-05
SD_Bt-10794	0	0.000375559	0	0.000203915	0
SD_Bt-31100	0.000256016	5.91786e-05	3.40553e-05	0.000203915	9.14871e-05
SD_Bt-00590	0	0.000171468	0	0.00040783	0
SD_Bt-11092	0	0.000118357	3.40553e-05	0.0003367	4.85625e-05
SD_Bt-10182	0	0.000144912	0.000107436	0.000203915	4.57436e-05
SD_Bt-30874	0.000256016	5.91786e-05	0.000102785	0.00016835	4.57436e-05
SD_Bt-10718	0	0	7.07458e-05	0	0.000314805
SD_Bt-11560	0	0	0	0.000505051	4.85625e-05
SD_Bt-10631	0	5.91786e-05	0.000210015	0	0.000135688
SD_Bt-10703	0	0.000144912	0.000105214	0	0.000182974
SD_Bt-00578	0	0	0.000141698	0	0.000242813
SD_Bt-30558	0.000256016	0	0.00020738	0	9.14871e-05
SD_Bt-30561	0.000256016	8.57339e-05	0.000241642	0	0
SD_Bt-34129	0	0	0	0.000576181	0
SD_Bt-34172	0	0	0	0.000576181	0
SD_Bt-10643	0	0	0.000244071	0	0.00014005
SD_Bt-11070	0.000256016	0	6.83171e-05	0.000203915	9.43061e-05
SD_Bt-10973	0.000256016	5.91786e-05	3.42618e-05	0.0003367	0
SD_Bt-11303	0.000256016	5.91786e-05	3.40553e-05	0.0003367	0
SD_Bt-10309	0	5.91786e-05	0.000346443	0	0.000185022
SD_Bt-31156	0.000256016	0.000118357	3.40553e-05	0.000203915	4.85625e-05
SD_Bt-30573	0	0.00026327	6.85237e-05	0	0.000138507
SD_Bt-00685	0	5.91786e-05	0.000107643	0.00040783	9.14871e-05
SD_Bt-31169	0	0.000236714	0	0.0003367	0
SD_Bt-30683	0	0	0	0	0.00038132
SD_Bt-10707	0	0.000289825	0.000139269	0	4.85625e-05
SD_Bt-31627	0.000256016	0.000171468	0	0.000203915	4.49721e-05
SD_Bt-11086	0.000256016	0.000171468	6.83171e-05	0.00016835	0
SD_Bt-10722	0	5.91786e-05	6.85237e-05	0	0.000272147
SD_Bt-00750	0	5.91786e-05	6.85237e-05	0.00040783	0
SD_Bt-30838	0	8.57339e-05	6.83171e-05	0.00016835	0.000142097
SD_Bt-30565	0	0	0.000144127	0	0.000235632
SD_Bt-11185	0.000256016	0	0	0.000372265	4.57436e-05
SD_Bt-00724	0	0	0.000102579	0	0.000276509
SD_Bt-00417	0	0	0.000239007	0	0.00014005
SD_Bt-30872	0	0.000295893	0	0.000203915	4.57436e-05
SD_Bt-30685	0	0.000177536	0.000102579	0.00016835	4.57436e-05
SD_Bt-11168	0	0.000263269	0.00013684	0.000372265	0
SD_Bt-00733	0.000512033	0.000204091	7.09523e-05	0	0
SD_Bt-00841	0.000512033	0	0	0.00016835	9.43061e-05
SD_Bt-10517	0	0	0.000104801	0	0.000272147
SD_Bt-00840	0	0	0.000104801	0.00040783	0
SD_Bt-10942	0.000512033	0	6.85237e-05	0	0.000137231
SD_Bt-00842	0	8.57339e-05	7.09523e-05	0.000372265	0
SD_Bt-30836	0.000256016	0.00031638	3.42618e-05	0	4.57436e-05
SD_Bt-30867	0.000256016	0.00031638	3.42618e-05	0	4.57436e-05
SD_Bt-10930	0.000256016	5.91786e-05	0.000139063	0.00016835	0
SD_Bt-11306	0.00102407	0	3.42618e-05	0	0
SD_Bt-00787	0.000256016	0.000171468	0.00017596	0	0
SD_Bt-10686	0	8.57339e-05	0.000136428	0.000203915	4.57436e-05
SD_Bt-10634	0	0	0.000330215	0	4.49721e-05
SD_Bt-10805	0.000256016	8.57339e-05	0.000139063	0	9.35347e-05
SD_Bt-30584	0.000256016	5.91786e-05	0.000205158	0	4.49721e-05
SD_Bt-30710	0	0	0.000170896	0.00016835	9.14871e-05
SD_Bt-10108	0	0.00031638	0.000176167	0	0.000134916
SD_Bt-32535	0	0	3.66905e-05	0.000505051	0
SD_Bt-10702	0	0.000144912	0.000139476	0	0.000137231
SD_Bt-31593	0	0.000118357	0	0.000372265	4.57436e-05
SD_Bt-10791	0	0.000230646	3.66905e-05	0.000203915	4.57436e-05
SD_Bt-30869	0.000256016	0.000289825	0	0	9.35347e-05
SD_Bt-11270	0	0.000118357	0	0.000372265	4.49721e-05
SD_Bt-31123	0	0.000118357	6.85237e-05	0.0003367	0
SD_Bt-11052	0.000256016	0	3.40553e-05	0.00016835	0.00014005
SD_Bt-10640	0	5.91786e-05	0.000241435	0	9.07157e-05
SD_Bt-00771	0.000256016	0.000171468	3.40553e-05	0	0.000137231
SD_Bt-10100	0	0.000289825	3.40553e-05	0	0.000142869
SD_Bt-10361	0.000256016	0	0.000238594	0	4.57436e-05
SD_Bt-10682	0.000256016	8.57339e-05	0.000178595	0	4.85625e-05
SD_Bt-10652	0	0	0.000277919	0	9.14871e-05
SD_Bt-31596	0	5.91786e-05	3.66905e-05	0.000372265	4.49721e-05
SD_Bt-10173	0	0	0	0.000203915	0.000231537
SD_Bt-30877	0.000512033	8.57339e-05	0.000139269	0	0
SD_Bt-00475	0.000256016	5.91786e-05	0.000136841	0.0003367	0
SD_Bt-10229	0	0.000118357	0.000136221	0.000540615	4.49721e-05
SD_Bt-00704	0	0	0.000320293	0	4.57436e-05
SD_Bt-00232	0	0.000144912	0.000178595	0	9.07157e-05
SD_Bt-30699	0.000256016	0	0.000141698	0	0.000137231
SD_Bt-11033	0.000512033	0.000171468	7.07458e-05	0.000203915	4.49721e-05
SD_Bt-10257	0.000256016	0.000177536	6.85237e-05	0	9.14871e-05
SD_Bt-00389	0	0	6.83171e-05	0.00016835	0.000182974
SD_Bt-11019	0.000256016	0	0.000141905	0.000203915	0
SD_Bt-31151	0	0.000204091	0	0.000203915	9.07157e-05
SD_Bt-10040	0	0.000118357	3.42618e-05	0.000372265	0
SD_Bt-10599	0	0.000118357	3.42618e-05	0.000372265	0
SD_Bt-10726	0	0.000171468	0.000246706	0	0
SD_Bt-00605	0.000256016	8.57339e-05	3.66905e-05	0.000203915	4.57436e-05
SD_Bt-11055	0.000256016	0	0.000139269	0.000203915	0
SD_Bt-31555	0	0.000204091	0	0.0003367	0
SD_Bt-34399	0	0	0	0.000540616	0
SD_Bt-30839	0.000512033	5.91786e-05	0.000105214	0	4.49721e-05
SD_Bt-10295	0.000256016	0.000257202	0.000102579	0	0
SD_Bt-00734	0	0.000118357	0.000144127	0.000203915	0
SD_Bt-31525	0	5.91786e-05	7.07458e-05	0.000372265	0
SD_Bt-30864	0.000512033	0	0.000141905	0	4.57436e-05
SD_Bt-00256	0	0.000289825	7.07458e-05	0	9.43061e-05
SD_Bt-10939	0	0	0.000176167	0.000203915	4.57436e-05
SD_Bt-10632	0	0	0.000312801	0	4.49721e-05
SD_Bt-10951	0	0	0.00017596	0.000203915	4.57436e-05
SD_Bt-10754	0	0.000144912	3.40553e-05	0.000203915	9.07157e-05
SD_Bt-11067	0.000256016	8.57339e-05	0.000102579	0.00016835	0
SD_Bt-10958	0	8.57339e-05	0.000141492	0.00016835	4.57436e-05
SD_Bt-00556	0	5.91786e-05	0	0.00040783	4.49721e-05
SD_Bt-10922	0.000256016	0.000144912	3.42618e-05	0	0.00014005
SD_Bt-00573	0.000256016	0.000230646	6.83171e-05	0	4.85625e-05
SD_Bt-31565	0	5.91786e-05	6.83171e-05	0.000372265	0
SD_Bt-31581	0	5.91786e-05	6.83171e-05	0.000372265	0
SD_Bt-10401	0.000768049	0	0.000346856	0	9.14872e-05
SD_Bt-30878	0.000256016	0.000230646	7.09523e-05	0	4.57436e-05
SD_Bt-10705	0	0.000204091	0.000173325	0	4.57436e-05
SD_Bt-00295	0	8.57339e-05	7.09523e-05	0.000203915	9.07157e-05
SD_Bt-10802	0.000256016	0.000177536	0.000105008	0	4.57436e-05
SD_Bt-10806	0	0.000204091	3.66905e-05	0	0.000181431
SD_Bt-31121	0.000512033	0	0	0	0.000182974
SD_Bt-10655	0	0	0.000307117	0	4.57436e-05
SD_Bt-10824	0	8.57339e-05	6.83171e-05	0	0.000227175
SD_Bt-31098	0	0.000257202	6.85237e-05	0.00016835	0
SD_Bt-10809	0.000256016	5.91786e-05	0.000136428	0	9.07157e-05
SD_Bt-10946	0	0.000118357	0.000136428	0.000203915	0
SD_Bt-11449	0	8.57339e-05	0	0.000708965	4.57436e-05
SD_Bt-00915	0	0.000118357	0	0.00040783	0
SD_Bt-00647	0	0.000144912	0.000141905	0.00016835	0
SD_Bt-31534	0	0	0.000102372	0.000372265	0
SD_Bt-00655	0	0.000204091	0.000102372	0.000372265	4.57436e-05
SD_Bt-30698	0.000256016	0	0.000170896	0	9.43061e-05
SD_Bt-10552	0	0.000230646	0.000104801	0	9.14871e-05
SD_Bt-31530	0	0.000118357	0	0.0003367	4.57436e-05
SD_Bt-10811	0.000256016	0	0.000173531	0	8.99442e-05
SD_Bt-10828	0.000256016	0	0.000173325	0	8.99442e-05
SD_Bt-10799	0	5.91786e-05	7.3381e-05	0	0.000235632
SD_Bt-00716	0.000256016	0.000171468	0.000102785	0	4.57436e-05
SD_Bt-30861	0	0.000144912	0.000139269	0.00016835	0
SD_Bt-10041	0	0.000402114	3.42618e-05	0	4.57436e-05
SD_Bt-30860	0.000256016	0.000204091	3.42618e-05	0	9.14871e-05
SD_Bt-00597	0	0.000230646	0.000102372	0	9.07157e-05
SD_Bt-00595	0	0.000177536	7.09523e-05	0.00016835	4.49721e-05
SD_Bt-10709	0	0	0.000210015	0	0.000136459
SD_Bt-11051	0	0.000230646	3.42618e-05	0.00016835	4.57436e-05
SD_Bt-10745	0.000256016	0.000118357	0	0.000203915	4.57436e-05
SD_Bt-10697	0.000256016	5.91786e-05	0.000207587	0.00016835	9.14871e-05
SD_Bt-32470	0	5.91786e-05	3.42618e-05	0.00040783	0
SD_Bt-30875	0	8.57339e-05	0.00017596	0.00016835	0
SD_Bt-10713	0	0.00041425	6.81106e-05	0	0
SD_Bt-31153	0.000512033	0	3.40553e-05	0	0.000139278
SD_Bt-30848	0.000512033	0	0.000173325	0	0
SD_Bt-30701	0.000256016	0	0.000210015	0	4.85625e-05
SD_Bt-10723	0	8.57339e-05	0.000241642	0	4.49721e-05
SD_Bt-11305	0.000256016	5.91786e-05	3.66905e-05	0.000203915	4.57436e-05
SD_Bt-30675	0	0.000408182	7.07458e-05	0	0
SD_Bt-11556	0	0	7.09523e-05	0.00040783	0
SD_Bt-11573	0	0	7.09523e-05	0.00040783	0
SD_Bt-32411	0	0	7.09523e-05	0.00040783	0
SD_Bt-31620	0	0.000177536	0	0.0003367	0
SD_Bt-00599	0	0	7.07458e-05	0.00040783	0
SD_Bt-11604	0	0	7.07458e-05	0.00040783	0
SD_Bt-10131	0	0	0.000205364	0	0.000228718
SD_Bt-31112	0.000256016	5.91786e-05	0.000105008	0.00016835	0
SD_Bt-32413	0	8.57339e-05	3.66905e-05	0.000372265	0
SD_Bt-31578	0	0.000257202	3.40553e-05	0.000203915	0
SD_Bt-10949	0.000256016	8.57339e-05	0.000107436	0	9.14871e-05
SD_Bt-11017	0.00102407	0	0	0	0
SD_Bt-32500	0.00102407	0	0	0	0
SD_Bt-00400	0.000256016	0	0.000210222	0	4.57436e-05
SD_Bt-00861	0.000768049	5.91786e-05	0	0	4.57436e-05
SD_Bt-00764	0	0	0.000249548	0	9.14871e-05
SD_Bt-30715	0	0	0.000146762	0	0.00019425
SD_Bt-10823	0	5.91786e-05	7.09523e-05	0	0.000229994
SD_Bt-00709	0	0.000408182	6.81106e-05	0	0
SD_Bt-00015	0	0	0	0	0.000339938
SD_Bt-00884	0.000256016	0.000144912	0	0.00016835	4.57436e-05
SD_Bt-31172	0	0.000177536	3.66905e-05	0.000203915	4.85625e-05
SD_Bt-00579	0.000256016	0	0.000454292	0	4.57436e-05
SD_Bt-31554	0	0	6.85237e-05	0.0003367	4.57436e-05
SD_Bt-00401	0.000512032	5.91786e-05	0.000349492	0	0.000136459
SD_Bt-30559	0	0	0.000241435	0	9.71251e-05
SD_Bt-10213	0.000256016	0	7.09523e-05	0	0.000182203
SD_Bt-10956	0	0.000118357	0.000102166	0.00016835	4.49721e-05
SD_Bt-11075	0.000512033	0.000144912	7.09523e-05	0	0
SD_Bt-10715	0	0	0.000246706	0	9.07157e-05
SD_Bt-31107	0	0	0.000107643	0.000203915	9.35347e-05
SD_Bt-10208	0	0.000118357	7.3381e-05	0.000203915	4.85625e-05
SD_Bt-00278	0	0	0.000378482	0	0.000369272
SD_Bt-34293	0	0	0	0.000505051	0
SD_Bt-31157	0.000256016	0	0.000138856	0.00016835	0
SD_Bt-00681	0.000256016	0	0.000138856	0.00016835	0
SD_Bt-30681	0	0	0.000107643	0	0.000228718
SD_Bt-30576	0	0	0.000241642	0	9.43061e-05
SD_Bt-10935	0	0.000434737	0	0	4.57436e-05
SD_Bt-30840	0.000256016	0.000144912	0.000104801	0	4.85625e-05
SD_Bt-31557	0	5.91786e-05	7.07458e-05	0.0003367	0
SD_Bt-00773	0.000256016	5.91786e-05	7.3381e-05	0.000203915	0
SD_Bt-34166	0.000256016	0	0	0.000372265	0
SD_Bt-12078	0.000256016	0	0	0.000372265	0
SD_Bt-11044	0	0.00026327	0	0.00016835	4.57436e-05
SD_Bt-11098	0	8.57339e-05	7.3381e-05	0.00016835	9.07157e-05
SD_Bt-30694	0	8.57339e-05	0.000139063	0	0.000137231
SD_Bt-10937	0.000256016	0	0.000110072	0	0.000137231
SD_Bt-30572	0	0	0.000241848	0	9.07157e-05
SD_Bt-31532	0	5.91786e-05	6.85237e-05	0.0003367	0
SD_Bt-31568	0	0	0.000107643	0.0003367	0
SD_Bt-10827	0.000256016	0	0.000246706	0	0
SD_Bt-11085	0	8.57339e-05	7.09523e-05	0.00016835	9.14871e-05
SD_Bt-10928	0	0	0.000170483	0.00016835	4.85625e-05
SD_Bt-10829	0	0.000171468	0.000170896	0	4.57436e-05
SD_Bt-00065	0	8.57339e-05	7.07458e-05	0.00016835	9.07157e-05
SD_Bt-32434	0	0	3.66905e-05	0.000372265	4.57436e-05
SD_Bt-10348	0	0	3.40553e-05	0.00016835	0.00018425
SD_Bt-30580	0	0	0.000239007	0	9.14871e-05
SD_Bt-31128	0.000512033	0	6.83171e-05	0	9.14871e-05
SD_Bt-00485	0.000512033	0	0.000136841	0	0.00014005
SD_Bt-31092	0	0.000236714	3.66905e-05	0.000203915	0
SD_Bt-10820	0	0.000177536	7.3381e-05	0	0.000138507
SD_Bt-10923	0.000256016	0	0.000105008	0	0.000139278
SD_Bt-11335	0	0.000257202	0	0.00016835	4.57436e-05
SD_Bt-11247	0	0.000289825	0	0.000203915	0
SD_Bt-11254	0	0.000289825	0	0.000203915	0
SD_Bt-10979	0	0	3.42618e-05	0.000372265	4.57436e-05
SD_Bt-11541	0	0	3.40553e-05	0.000372265	4.57436e-05
SD_Bt-32667	0	0	3.40553e-05	0.000372265	4.49721e-05
SD_Bt-11572	0	0.000118357	0	0.000372265	0
SD_Bt-31521	0.000768049	0	7.07458e-05	0	0
SD_Bt-11060	0	5.91786e-05	0.000105214	0.000203915	4.57436e-05
SD_Bt-11281	0	0.000144912	0	0.000203915	9.35347e-05
SD_Bt-10555	0	0	7.07458e-05	0	0.00057916
SD_Bt-11036	0	0.000487848	0	0	0
SD_Bt-31173	0.000512033	5.91786e-05	6.85237e-05	0	4.57436e-05
SD_Bt-31504	0.000768049	0	6.83171e-05	0	0
SD_Bt-32327	0	5.91786e-05	3.66905e-05	0.000372265	0
SD_Bt-11564	0	5.91786e-05	3.66905e-05	0.000372265	0
SD_Bt-10331	0	0	0.000139269	0	0.000185022
SD_Bt-30562	0	0	0.000275697	0	4.85625e-05
SD_Bt-10813	0	0.000230646	0.000170483	0	0
SD_Bt-00735	0	0.000349004	0	0	9.14871e-05
SD_Bt-11250	0	0.000230646	3.40553e-05	0.000203915	0
SD_Bt-31154	0	5.91786e-05	0.000102372	0.000203915	4.57436e-05
SD_Bt-00810	0	0.000428669	3.66905e-05	0	0
SD_Bt-10857	0.000512033	0.000316381	0	0.00016835	9.14871e-05
SD_Bt-11219	0.000512033	5.91786e-05	3.42618e-05	0.00016835	4.57436e-05
SD_Bt-10915	0	0	0.000210015	0.00016835	0
SD_Bt-32340	0	5.91786e-05	3.42618e-05	0.000372265	0
SD_Bt-30575	0	0	0.000273269	0	4.85625e-05
SD_Bt-11437	0	0	7.3381e-05	0.000372265	0
SD_Bt-00852	0.000256016	0.000230646	3.66905e-05	0	4.57436e-05
SD_Bt-30578	0	0	0.000275697	0	4.57436e-05
SD_Bt-31132	0.000512033	0	0.000105008	0	4.57436e-05
SD_Bt-00752	0	0.000375559	7.09523e-05	0	0
SD_Bt-10821	0	0.000204091	0.000139476	0	4.57436e-05
SD_Bt-11093	0	0	0.000136428	0.000203915	4.85625e-05
SD_Bt-11977	0	0	0	0.00040783	4.85625e-05
SD_Bt-31177	0	0.000342936	0	0	9.14871e-05
SD_Bt-10660	0	5.91786e-05	0.000144333	0.000203915	0
SD_Bt-11062	0	5.91786e-05	0.000144127	0.000203915	0
SD_Bt-00613	0	0.000402115	3.66905e-05	0	9.07157e-05
SD_Bt-11173	0.000768049	0.00031638	0	0	9.14871e-05
SD_Bt-10916	0.000256016	0.000144912	0.000136841	0	0
SD_Bt-31126	0	0	0.000137047	0.000203915	4.57436e-05
SD_Bt-31503	0	8.57339e-05	3.40553e-05	0.000203915	9.14871e-05
SD_Bt-00837	0	8.57339e-05	3.40553e-05	0.000203915	9.14871e-05
SD_Bt-10819	0	0.000144912	0.000176167	0	4.57436e-05
SD_Bt-00698	0.000256016	8.57339e-05	0.00017596	0	0
SD_Bt-30856	0.000256016	0	0.000141492	0	9.14871e-05
SD_Bt-31647	0	5.91786e-05	0	0.000203915	0.000142869
SD_Bt-10693	0	0.000144912	0.000175753	0	4.57436e-05
SD_Bt-10038	0	0.000144912	0.000175753	0	4.57436e-05
SD_Bt-31094	0	0	0.000136221	0.000203915	4.57436e-05
SD_Bt-10432	0.000256016	0.000204091	3.40553e-05	0.000203915	9.07157e-05
SD_Bt-10135	0	0.000322448	0.000102166	0	0.000136459
SD_Bt-00473	0.000256016	5.91786e-05	3.40553e-05	0.00016835	4.57436e-05
SD_Bt-31589	0.000256016	0	7.3381e-05	0.00016835	4.57436e-05
SD_Bt-30705	0	0	0.000180817	0	0.000135688
SD_Bt-00458	0.000256016	0.000349004	0	0.00016835	0.00018425
SD_Bt-10955	0.000256016	0	0.000139063	0	9.14871e-05
SD_Bt-30714	0	0	0.000180817	0	0.000134916
SD_Bt-00547	0	8.57339e-05	0.000209809	0	4.85625e-05
SD_Bt-30708	0	0	0.000178595	0	0.000136459
SD_Bt-10817	0	0	0.000178389	0	0.000135688
SD_Bt-31520	0.000256016	0	7.07458e-05	0.00016835	4.57436e-05
SD_Bt-31600	0.000256016	0.000342936	0	0	0
SD_Bt-31170	0	0.000144912	0.000105008	0.00016835	0
SD_Bt-00714	0.000256016	0	0.000136634	0	9.14871e-05
SD_Bt-30713	0	0	0.00017596	0	0.000137231
SD_Bt-00385	0.000256016	0	0.000136841	0	9.07157e-05
SD_Bt-32415	0.000256016	0	0	0.000203915	9.14871e-05
SD_Bt-30700	0	0	0.000176167	0	0.000136459
SD_Bt-30693	0	0.000118357	0.000141905	0	9.07157e-05
SD_Bt-31564	0	0.00026327	0	0.000203915	0
SD_Bt-34228	0	5.91786e-05	0	0.00040783	0
SD_Bt-34943	0	5.91786e-05	0	0.00040783	0
SD_Bt-31159	0	0.000342936	3.66905e-05	0	4.57436e-05
SD_Bt-31174	0.000256016	0.000230646	7.09523e-05	0	0
SD_Bt-10952	0.000256016	5.91786e-05	0.000139476	0	4.57436e-05
SD_Bt-10826	0	0	0.000173531	0	0.000136459
SD_Bt-32425	0	5.91786e-05	0	0.0003367	4.57436e-05
SD_Bt-10275	0	0.000230646	0.000110072	0	4.57436e-05
SD_Bt-00356	0.000768049	0.000408181	0.000139063	0.000540615	0.000182203
SD_Bt-31651	0.000512033	8.57339e-05	3.40553e-05	0	4.57436e-05
SD_Bt-10914	0	0.000144912	7.09523e-05	0	0.00014005
SD_Bt-32572	0	0	3.66905e-05	0.0003367	4.57436e-05
SD_Bt-34262	0.000512033	0	0	0.000203915	0
SD_Bt-00631	0.000256016	5.91786e-05	0	0.000203915	4.57436e-05
SD_Bt-10941	0	0.000144912	7.3381e-05	0	0.000136459
SD_Bt-30863	0.000256016	5.91786e-05	0.000136634	0	4.49721e-05
SD_Bt-10807	0	0	0.000212651	0	9.35347e-05
SD_Bt-34531	0	0	3.42618e-05	0.00040783	0
SD_Bt-12123	0	0	3.42618e-05	0.00040783	0
SD_Bt-31535	0	0.000204091	3.40553e-05	0.000203915	0
SD_Bt-31590	0	0.000204091	3.40553e-05	0.000203915	0
SD_Bt-30692	0	0	0.000215286	0	9.07157e-05
SD_Bt-00739	0	0.000144912	7.3381e-05	0.000203915	0
SD_Bt-31588	0.000256016	5.91786e-05	6.85237e-05	0.00016835	0
SD_Bt-31612	0.000256016	5.91786e-05	6.83171e-05	0.00016835	0
SD_Bt-34158	0	8.57339e-05	0	0.000372265	0
SD_Bt-12068	0	8.57339e-05	0	0.000372265	0
SD_Bt-10254	0	8.57339e-05	0	0.00016835	0.000135688
SD_Bt-31134	0.000256016	0	3.66905e-05	0	0.000182974
SD_Bt-11048	0.000256016	8.57339e-05	7.09523e-05	0	9.14871e-05
SD_Bt-10924	0.000256016	0	0.000173738	0	4.57436e-05
SD_Bt-00731	0	0.000118357	0.000180817	0	4.49721e-05
SD_Bt-32383	0	0	3.42618e-05	0.0003367	4.57436e-05
SD_Bt-32519	0	0	3.40553e-05	0.0003367	4.57436e-05
SD_Bt-31101	0	0.000236714	3.40553e-05	0.00016835	0
SD_Bt-11087	0.000256016	8.57339e-05	7.07458e-05	0	9.07157e-05
SD_Bt-00782	0	0.000144912	7.09523e-05	0.000203915	0
SD_Bt-32341	0	0.000118357	0	0.0003367	0
SD_Bt-31623	0.000256016	0.000257202	0	0	4.57436e-05
SD_Bt-31095	0	0.00031638	0	0	9.14871e-05
SD_Bt-10938	0	0.000230646	0.000102372	0	4.57436e-05
SD_Bt-11260	0.000256016	0.000257202	0	0	4.49721e-05
SD_Bt-11614	0.000768049	0	0	0	4.57436e-05
SD_Bt-32577	0.000768049	0	0	0	4.57436e-05
SD_Bt-30678	0	0	0.000210222	0	9.14871e-05
SD_Bt-31512	0.000512033	5.91786e-05	0	0	9.14871e-05
SD_Bt-00753	0	0.000171468	0.000141492	0	4.57436e-05
SD_Bt-00642	0	0.000289825	0.000136841	0	4.49721e-05
SD_Bt-32513	0.000256016	0	3.40553e-05	0.000203915	4.57436e-05
SD_Bt-00769	0	0.000144912	6.83171e-05	0.000203915	0
SD_Bt-31533	0	0.000144912	6.83171e-05	0.000203915	0
SD_Bt-10753	0	0.000144912	6.83171e-05	0.000203915	0
SD_Bt-00627	0	0.000118357	0.000176167	0	4.57436e-05
SD_Bt-30866	0	0	0.000110072	0	0.00019066
SD_Bt-11077	0.000256016	8.57339e-05	6.81106e-05	0	8.99442e-05
SD_Bt-32656	0.000256016	8.57339e-05	0	0.00016835	4.57436e-05
SD_Bt-10771	0	0.000144912	0	0.00016835	9.14871e-05
SD_Bt-11045	0	0	0.000139476	0.00016835	4.85625e-05
SD_Bt-31522	0.000256016	0	0.000102579	0.00016835	0
SD_Bt-30871	0	0	6.83171e-05	0	0.000231537
SD_Bt-31560	0.000256016	0	0.000102166	0.00016835	0
SD_Bt-10372	0	0.000171468	0.000139269	0	4.57436e-05
SD_Bt-31614	0.000512033	8.57339e-05	7.07458e-05	0	0
SD_Bt-00478	0	8.57339e-05	0.000105214	0.000203915	0
SD_Bt-10944	0	0	6.83171e-05	0	0.000229994
SD_Bt-32482	0	5.91786e-05	3.42618e-05	0.0003367	0
SD_Bt-32517	0	5.91786e-05	3.42618e-05	0.0003367	0
SD_Bt-32573	0	5.91786e-05	3.40553e-05	0.0003367	0
SD_Bt-31662	0.000512033	0	3.66905e-05	0	8.99442e-05
SD_Bt-31659	0	0.000171468	7.07458e-05	0.00016835	0
SD_Bt-30690	0	0	0.000204951	0	9.14871e-05
SD_Bt-31631	0.000512033	0	3.42618e-05	0	9.14871e-05
SD_Bt-31632	0.000512033	0	3.42618e-05	0	9.14871e-05
SD_Bt-31599	0.000512033	8.57339e-05	6.85237e-05	0	0
SD_Bt-30870	0	8.57339e-05	0.000102579	0	0.000136459
SD_Bt-11128	0.000768049	5.91786e-05	0	0	0
SD_Bt-11068	0.000256016	0.000118357	3.66905e-05	0	9.43061e-05
SD_Bt-10920	0	0.000204091	6.81106e-05	0	9.07157e-05
SD_Bt-10816	0	5.91786e-05	0.000210015	0	4.49721e-05
SD_Bt-31598	0	0.000204091	0	0.00016835	4.57436e-05
SD_Bt-10595	0	0.000144912	0.000102579	0	9.43061e-05
SD_Bt-00713	0	0.000144912	0.000102372	0	9.43061e-05
SD_Bt-34547	0	0	0	0.000372265	4.49721e-05
SD_Bt-10375	0	0	0.000244277	0	4.85625e-05
SD_Bt-32445	0.000768049	0	3.66905e-05	0	0
SD_Bt-00509	0.000256016	0.000118357	3.66905e-05	0	9.14871e-05
SD_Bt-10818	0	0	0.000246293	0	4.57436e-05
SD_Bt-11617	0.000256016	0	7.07458e-05	0.000203915	0
SD_Bt-11050	0	0	0	0	0.000291375
SD_Bt-11089	0	0	0	0	0.000291375
SD_Bt-11249	0	0.000177536	3.66905e-05	0.000203915	0
SD_Bt-31093	0	5.91786e-05	0.000139063	0.00016835	0
SD_Bt-31517	0.000512033	5.91786e-05	3.42618e-05	0	4.57436e-05
SD_Bt-31519	0.000512033	5.91786e-05	3.42618e-05	0	4.57436e-05
SD_Bt-10611	0.000512033	0	7.07458e-05	0	4.85625e-05
SD_Bt-32324	0.000256016	0	6.85237e-05	0.000203915	0
SD_Bt-00896	0	0.000230646	0	0.000203915	0
SD_Bt-32579	0	0.000230646	0	0.000203915	0
SD_Bt-11220	0	5.91786e-05	6.85237e-05	0.000203915	4.57436e-05
SD_Bt-11081	0.000256016	5.91786e-05	7.3381e-05	0	9.14871e-05
SD_Bt-31526	0	0	0.000107643	0.000203915	4.57436e-05
SD_Bt-31576	0.000512033	5.91786e-05	3.40553e-05	0	4.49721e-05
SD_Bt-00625	0	0	0.000107436	0.000203915	4.57436e-05
SD_Bt-31571	0	0.000144912	3.40553e-05	0.00016835	4.57436e-05
SD_Bt-31523	0	0.000177536	3.40553e-05	0.000203915	0
SD_Bt-00648	0	0.000177536	3.40553e-05	0.000203915	0
SD_Bt-11119	0	0.00026327	0	0.00016835	0
SD_Bt-31621	0	0.00026327	0	0.00016835	0
SD_Bt-34130	0	5.91786e-05	0	0.000372265	0
SD_Bt-34174	0	5.91786e-05	0	0.000372265	0
SD_Bt-00117	0	0.000289825	0	0	9.43061e-05
SD_Bt-31646	0.000512033	0	7.07458e-05	0	4.57436e-05
SD_Bt-31138	0.000256016	0	0.000107436	0	9.35347e-05
SD_Bt-31642	0	8.57339e-05	6.83171e-05	0.00016835	4.85625e-05
SD_Bt-30847	0	0.000322448	7.09523e-05	0	0
SD_Bt-10910	0	0.000204091	0.000104801	0	4.49721e-05
SD_Bt-11296	0	5.91786e-05	0.000110072	0.000203915	0
SD_Bt-11256	0	0.000118357	0	0.00016835	9.43061e-05
SD_Bt-11263	0	0.000118357	0	0.00016835	9.43061e-05
SD_Bt-11328	0	0.000118357	0	0.00016835	9.43061e-05
SD_Bt-10113	0	0	0.000344221	0	9.14872e-05
SD_Bt-31540	0.000512033	0	6.85237e-05	0	4.57436e-05
SD_Bt-34142	0	0	3.66905e-05	0.000372265	0
SD_Bt-10765	0	0	3.66905e-05	0.000372265	0
SD_Bt-11109	0	0	3.66905e-05	0.000372265	0
SD_Bt-12107	0	0	3.66905e-05	0.000372265	0
SD_Bt-00591	0.000256016	0.000230646	0	0	4.57436e-05
SD_Bt-31640	0.000512033	0	6.83171e-05	0	4.57436e-05
SD_Bt-11058	0.000256016	0.000144912	0.000102785	0	0
SD_Bt-00749	0.000256016	5.91786e-05	6.83171e-05	0	9.14871e-05
SD_Bt-11594	0	8.57339e-05	0	0.000203915	9.14871e-05
SD_Bt-10926	0	0	0.000102372	0	0.000182203
SD_Bt-00498	0	0.000842919	0.000144127	0	0
SD_Bt-00778	0.000256016	8.57339e-05	0.000141698	0	0
SD_Bt-10567	0.000512033	0	6.85237e-05	0	4.49721e-05
SD_Bt-30859	0	0.000118357	6.85237e-05	0	0.000136459
SD_Bt-11561	0	8.57339e-05	0	0.000203915	9.07157e-05
SD_Bt-00536	0	0.000257202	0	0.00016835	0
SD_Bt-31150	0.000256016	5.91786e-05	6.81106e-05	0	9.07157e-05
SD_Bt-31536	0	8.57339e-05	6.83171e-05	0.00016835	4.57436e-05
SD_Bt-11030	0	8.57339e-05	6.81106e-05	0.00016835	4.57436e-05
SD_Bt-34199	0.000512033	0	0	0.00016835	0
SD_Bt-34226	0.000512033	0	0	0.00016835	0
SD_Bt-12021	0.000512033	0	0	0.00016835	0
SD_Bt-11073	0.000256016	5.91786e-05	6.81106e-05	0	8.99442e-05
SD_Bt-11590	0.000256016	5.91786e-05	0	0.00016835	4.57436e-05
SD_Bt-00432	0.000256016	0.000118357	0.000173738	0.00050505	9.14872e-05
SD_Bt-11163	0	8.57339e-05	3.42618e-05	0.000372265	4.57436e-05
SD_Bt-11913	0	0	3.42618e-05	0.000372265	0
SD_Bt-34905	0	0	3.42618e-05	0.000372265	0
SD_Bt-00265	0.000256016	0.000289825	7.09523e-05	0	9.43061e-05
SD_Bt-34322	0	0	3.40553e-05	0.000372265	0
SD_Bt-10427	0	0	3.40553e-05	0.000372265	0
SD_Bt-11080	0.000256016	0	0.000105214	0	9.14871e-05
SD_Bt-34349	0	8.57339e-05	0	0.0003367	0
SD_Bt-34707	0	8.57339e-05	0	0.0003367	0
SD_Bt-34927	0	8.57339e-05	0	0.0003367	0
SD_Bt-10376	0.000512033	8.57339e-05	3.42618e-05	0.0003367	4.57436e-05
SD_Bt-10943	0	5.91786e-05	0.000105214	0	0.000136459
SD_Bt-11506	0.000256016	0	0.000105008	0.00016835	4.85625e-05
SD_Bt-31122	0.000256016	5.91786e-05	0.000110072	0	4.49721e-05
SD_Bt-11329	0.000256016	0.000171468	3.42618e-05	0	4.57436e-05
SD_Bt-31660	0.000256016	0.000171468	3.42618e-05	0	4.57436e-05
SD_Bt-31570	0	0.000144912	7.07458e-05	0.00016835	0
SD_Bt-11096	0	0.000144912	0	0	0.000182974
SD_Bt-31135	0.000256016	0	0.000102579	0	9.14871e-05
SD_Bt-31166	0.000256016	0	0.000102579	0	9.14871e-05
SD_Bt-31141	0.000256016	0	0.000102785	0	9.07157e-05
SD_Bt-30873	0	0	0.000141492	0	0.000137231
SD_Bt-00531	0.000256016	0	0.000312594	0	0
SD_Bt-11063	0	0.000230646	3.40553e-05	0	9.07157e-05
SD_Bt-11318	0.000512033	5.91786e-05	6.83171e-05	0	0
SD_Bt-31161	0.000256016	0.000118357	6.83171e-05	0	4.57436e-05
SD_Bt-11003	0	0.000144912	0	0.000203915	4.57436e-05
SD_Bt-11595	0	0.000144912	0	0.000203915	4.57436e-05
SD_Bt-00853	0.000256016	0.000118357	6.81106e-05	0	4.57436e-05
SD_Bt-00677	0	5.91786e-05	0.000102579	0.000203915	0
SD_Bt-31165	0.000256016	0.000118357	6.85237e-05	0	4.49721e-05
SD_Bt-31546	0	0	0.000141698	0.000203915	0
SD_Bt-10304	0	0.000144912	0	0.000203915	4.49721e-05
SD_Bt-32541	0.000256016	0	3.40553e-05	0.00016835	4.57436e-05
SD_Bt-11627	0.000256016	0	3.40553e-05	0.00016835	4.57436e-05
SD_Bt-31506	0	0.000144912	6.83171e-05	0.00016835	0
SD_Bt-10995	0	0.000144912	6.83171e-05	0.00016835	0
SD_Bt-31508	0.000512033	0	0.000105214	0	0
SD_Bt-31591	0	5.91786e-05	3.40553e-05	0.00016835	8.99442e-05
SD_Bt-31606	0	0.000177536	0	0.00016835	4.49721e-05
SD_Bt-31175	0.000256016	0	0.000141492	0	4.85625e-05
SD_Bt-10156	0	0	0.000136841	0	0.000138507
SD_Bt-30687	0	0	0.000275284	0	0
SD_Bt-30711	0	0	0.000275078	0	0
SD_Bt-00860	0	0	0.000139063	0.000203915	0
SD_Bt-11330	0	0.000342936	0	0	4.57436e-05
SD_Bt-31528	0	8.57339e-05	0.000104801	0.00016835	0
SD_Bt-32400	0.000256016	5.91786e-05	3.66905e-05	0.00016835	0
SD_Bt-32403	0.000256016	5.91786e-05	3.66905e-05	0.00016835	0
SD_Bt-10700	0.000512033	8.57339e-05	0	0.00040783	4.57436e-05
SD_Bt-11626	0.000512033	8.57339e-05	0	0	4.57436e-05
SD_Bt-00654	0.000512032	0.00031638	3.42618e-05	0	4.57436e-05
SD_Bt-31137	0	0	3.66905e-05	0	0.000236403
SD_Bt-00694	0	0.000289825	3.40553e-05	0	4.57436e-05
SD_Bt-10621	0	0.000204091	0.000136841	0	0
SD_Bt-32649	0	8.57339e-05	3.40553e-05	0.000203915	4.57436e-05
SD_Bt-31143	0.000256016	0	0.000141698	0	4.57436e-05
SD_Bt-10894	0	0	0.000137047	0	0.000135688
SD_Bt-00242	0	5.91786e-05	0.000141698	0	9.14871e-05
SD_Bt-11325	0	0	0.000136634	0.000203915	0
SD_Bt-32668	0	8.57339e-05	3.42618e-05	0.000203915	4.49721e-05
SD_Bt-10085	0	8.57339e-05	3.40553e-05	0.000203915	4.49721e-05
SD_Bt-32495	0	8.57339e-05	3.40553e-05	0.000203915	4.49721e-05
SD_Bt-32342	0	0.000204091	0	0.000203915	0
SD_Bt-32362	0	0.000204091	0	0.000203915	0
SD_Bt-31553	0	8.57339e-05	0.000102579	0.00016835	0
SD_Bt-40562	0	0	0	0.00040783	0
SD_Bt-40798	0	0	0	0.00040783	0
SD_Bt-00877	0	0	0	0.00040783	0
SD_Bt-41244	0	0	0	0.00040783	0
SD_Bt-42035	0	0	0	0.00040783	0
SD_Bt-42285	0	0	0	0.00040783	0
SD_Bt-11857	0	0	0	0.00040783	0
SD_Bt-30852	0	0.000177536	0.000107436	0	4.57436e-05
SD_Bt-10931	0	0.000118357	0.000102372	0	8.99442e-05
SD_Bt-11429	0.000256016	5.91786e-05	3.40553e-05	0.00016835	0
SD_Bt-11652	0	0	0	0.000203915	0.000134916
SD_Bt-30881	0	0	0.000180817	0	8.99442e-05
SD_Bt-11078	0.000256016	0	0.000136841	0	4.85625e-05
SD_Bt-11297	0.000256016	0.000171468	7.09523e-05	0	0
SD_Bt-30876	0	5.91786e-05	0.000139476	0	9.14871e-05
SD_Bt-34213	0	0	0	0.0003367	4.57436e-05
SD_Bt-34224	0	0	0	0.0003367	4.57436e-05
SD_Bt-34534	0	0	0	0.0003367	4.57436e-05
SD_Bt-34822	0	0	0	0.0003367	4.57436e-05
SD_Bt-30862	0	5.91786e-05	0.000139269	0	9.14871e-05
SD_Bt-31140	0.000256016	0	0.000139063	0	4.57436e-05
SD_Bt-11272	0.000256016	8.57339e-05	3.66905e-05	0	9.07157e-05
SD_Bt-12023	0	0	0	0.0003367	4.49721e-05
SD_Bt-34446	0	0	0	0.0003367	4.49721e-05
SD_Bt-11559	0	0.000144912	3.66905e-05	0.000203915	0
SD_Bt-32395	0	0.000144912	3.66905e-05	0.000203915	0
SD_Bt-30851	0	0.000118357	0.000141698	0	4.85625e-05
SD_Bt-30837	0	0	0.000178389	0	9.07157e-05
SD_Bt-10564	0.000256016	0.000118357	0.000104801	0	0
SD_Bt-32439	0.000256016	0	7.09523e-05	0.00016835	0
SD_Bt-11633	0.000256016	0	7.07458e-05	0.00016835	0
SD_Bt-31633	0	0.000402114	0	0	0
SD_Bt-00798	0.000256016	8.57339e-05	3.40553e-05	0	9.14871e-05
SD_Bt-31115	0.000256016	0	0.000136841	0	4.57436e-05
SD_Bt-10559	0.000512032	0	0.000242055	0	9.14872e-05
SD_Bt-11099	0	0	7.3381e-05	0	0.00019425
SD_Bt-10852	0	5.91786e-05	0.000136634	0	9.14871e-05
SD_Bt-11069	0.000256016	0	0.000136428	0	4.57436e-05
SD_Bt-00825	0	8.57339e-05	0.000210222	0	0
SD_Bt-32467	0.000512033	0.000144912	0	0	0
SD_Bt-32565	0.000512033	0.000144912	0	0	0
SD_Bt-11664	0.000256016	0	0	0.000203915	4.57436e-05
SD_Bt-34683	0.000256016	0	0	0.000203915	4.57436e-05
SD_Bt-00312	0	0	3.66905e-05	0.000203915	9.43061e-05
SD_Bt-32660	0	5.91786e-05	0	0.000203915	9.14871e-05
SD_Bt-10178	0.000256016	0.000118357	0.000102579	0	0
SD_Bt-11046	0.000256016	0	0.000136428	0	4.49721e-05
SD_Bt-11091	0	0.000349004	3.40553e-05	0	0
SD_Bt-11794	0.000256016	0	0	0.000203915	4.49721e-05
SD_Bt-32532	0	0.000230646	0	0.00016835	0
SD_Bt-00923	0	0.000230646	0	0.00016835	0
SD_Bt-11645	0	0.000230646	0	0.00016835	0
SD_Bt-31616	0	5.91786e-05	6.85237e-05	0.00016835	4.57436e-05
SD_Bt-00824	0	0	0.00017596	0	8.99442e-05
SD_Bt-32323	0.000256016	0	6.83171e-05	0.00016835	0
SD_Bt-10392	0	5.91786e-05	6.81106e-05	0.00016835	4.57436e-05
SD_Bt-31171	0	0	3.66905e-05	0	0.000228718
SD_Bt-10860	0	0.000342936	3.66905e-05	0	0
SD_Bt-31518	0.000256016	5.91786e-05	0	0	0.00014005
SD_Bt-11291	0.000256016	0.000144912	3.42618e-05	0	4.85625e-05
SD_Bt-31529	0	5.91786e-05	6.81106e-05	0.00016835	4.49721e-05
SD_Bt-31125	0	0.000171468	0.000105214	0	4.49721e-05
SD_Bt-32417	0	0	3.66905e-05	0.000203915	9.14871e-05
SD_Bt-11284	0.000256016	5.91786e-05	0	0	0.000139278
SD_Bt-10680	0	8.57339e-05	7.09523e-05	0.000203915	0
SD_Bt-11591	0	8.57339e-05	7.09523e-05	0.000203915	0
SD_Bt-00780	0	0.000289825	7.07458e-05	0	0
SD_Bt-00702	0	5.91786e-05	0	0.0003367	0
SD_Bt-34680	0	5.91786e-05	0	0.0003367	0
SD_Bt-34684	0	5.91786e-05	0	0.0003367	0
SD_Bt-10899	0	0.000118357	0	0.000203915	4.85625e-05
SD_Bt-00726	0	0.000118357	0	0.000203915	4.85625e-05
SD_Bt-00474	0	0.000118357	0	0.000203915	4.85625e-05
SD_Bt-30834	0	0	0.000173325	0	8.99442e-05
SD_Bt-11226	0	0	0.000105008	0.00016835	4.57436e-05
SD_Bt-00799	0	0.000257202	0	0	9.14871e-05
SD_Bt-31569	0	0	0.000104801	0.00016835	4.57436e-05
SD_Bt-11323	0	0	0.000104801	0.00016835	4.57436e-05
SD_Bt-30841	0	8.57339e-05	0.000205571	0	0
SD_Bt-10349	0	0.000342936	3.40553e-05	0	0
SD_Bt-30854	0	0	0.00017069	0	9.14871e-05
SD_Bt-10953	0	0	0.00017069	0	9.14871e-05
SD_Bt-32505	0.000512033	0	0	0	9.14871e-05
SD_Bt-00706	0	0.000118357	7.09523e-05	0.00016835	0
SD_Bt-10545	0	0.000118357	7.09523e-05	0.00016835	0
SD_Bt-31618	0.000256016	5.91786e-05	0	0	0.000137231
SD_Bt-31654	0.000256016	5.91786e-05	0	0	0.000137231
SD_Bt-00471	0	0	0.000170483	0	9.14871e-05
SD_Bt-11292	0	0.000118357	7.07458e-05	0.00016835	0
SD_Bt-31580	0	5.91786e-05	0.000110072	0.00016835	0
SD_Bt-32416	0	0	3.42618e-05	0.000203915	9.14871e-05
SD_Bt-00643	0.000256016	0	0.000102579	0.000203915	0.000137231
SD_Bt-00871	0	0	3.40553e-05	0.000203915	9.14871e-05
SD_Bt-11592	0	0	3.40553e-05	0.000203915	9.14871e-05
SD_Bt-10775	0	0.000230646	0.000107643	0	0
SD_Bt-32318	0	8.57339e-05	6.81106e-05	0.000203915	0
SD_Bt-34977	0	0	3.66905e-05	0.0003367	0
SD_Bt-32581	0	0.000171468	3.42618e-05	0.00016835	0
SD_Bt-32392	0	0.000171468	3.40553e-05	0.00016835	0
SD_Bt-10750	0	0.000118357	0	0.000203915	4.57436e-05
SD_Bt-11268	0	0	0.000102579	0.00016835	4.49721e-05
SD_Bt-10993	0	0	0.000102579	0.00016835	4.49721e-05
SD_Bt-11308	0	0.000118357	6.85237e-05	0.00016835	0
SD_Bt-11294	0	0	0.000102372	0.00016835	4.49721e-05
SD_Bt-31667	0	5.91786e-05	0.000107436	0.00016835	0
SD_Bt-34498	0	0	3.42618e-05	0.0003367	0
SD_Bt-11169	0	0	3.42618e-05	0.0003367	0
SD_Bt-10833	0	0	3.40553e-05	0.0003367	0
SD_Bt-10405	0	5.91786e-05	3.66905e-05	0	0.000182203
SD_Bt-11083	0	0.000144912	7.09523e-05	0	9.07157e-05
SD_Bt-11088	0.000256016	0	0.000172912	0	0
SD_Bt-11554	0	5.91786e-05	3.42618e-05	0.000203915	4.85625e-05
SD_Bt-10921	0	5.91786e-05	0.000172912	0	4.57436e-05
SD_Bt-34542	0.000256016	0	3.66905e-05	0.000203915	0
SD_Bt-31099	0	0.00026327	3.66905e-05	0	4.57436e-05
SD_Bt-32663	0	5.91786e-05	3.66905e-05	0.000203915	4.57436e-05
SD_Bt-11084	0	0	7.07458e-05	0	0.000187069
SD_Bt-31567	0	5.91786e-05	0.000105214	0.00016835	0
SD_Bt-31665	0	5.91786e-05	0.000105008	0.00016835	0
SD_Bt-31653	0.000256016	8.57339e-05	6.81106e-05	0	4.57436e-05
SD_Bt-10513	0	8.57339e-05	0.000107643	0	9.14871e-05
SD_Bt-34379	0.000768049	0	0	0	0
SD_Bt-12036	0.000768049	0	0	0	0
SD_Bt-12038	0.000768049	0	0	0	0
SD_Bt-11446	0.000768049	0	0	0	0
SD_Bt-34739	0.000768049	0	0	0	0
SD_Bt-34998	0.000768049	0	0	0	0
SD_Bt-31133	0	0	6.81106e-05	0	0.000187841
SD_Bt-30853	0	5.91786e-05	0.00017069	0	4.57436e-05
SD_Bt-34274	0.000256016	0	3.42618e-05	0.000203915	0
SD_Bt-10779	0.000256016	0	3.42618e-05	0.000203915	0
SD_Bt-10994	0	0	7.09523e-05	0.000203915	4.85625e-05
SD_Bt-00932	0	5.91786e-05	3.42618e-05	0.000203915	4.57436e-05
SD_Bt-32481	0	5.91786e-05	3.40553e-05	0.000203915	4.57436e-05
SD_Bt-32518	0	5.91786e-05	3.40553e-05	0.000203915	4.57436e-05
SD_Bt-34227	0.000256016	8.57339e-05	0	0.00016835	0
SD_Bt-34429	0.000256016	8.57339e-05	0	0.00016835	0
SD_Bt-34530	0.000256016	8.57339e-05	0	0.00016835	0
SD_Bt-32339	0	8.57339e-05	3.66905e-05	0.00016835	4.85625e-05
SD_Bt-32539	0	0.000144912	0	0.00016835	4.57436e-05
SD_Bt-00558	0	5.91786e-05	3.40553e-05	0.000203915	4.49721e-05
SD_Bt-32374	0	5.91786e-05	3.40553e-05	0.000203915	4.49721e-05
SD_Bt-32399	0	0.000177536	0	0.000203915	0
SD_Bt-32510	0	0.000177536	0	0.000203915	0
SD_Bt-32377	0	0	7.3381e-05	0.000203915	4.49721e-05
SD_Bt-10608	0	5.91786e-05	0.000102579	0.00016835	0
SD_Bt-31139	0	8.57339e-05	0.000102579	0	9.43061e-05
SD_Bt-00830	0	8.57339e-05	0.000105214	0	9.14871e-05
SD_Bt-32612	0	0.000144912	0	0.00016835	4.49721e-05
SD_Bt-11646	0	0.000144912	0	0.00016835	4.49721e-05
SD_Bt-32644	0	0.000144912	0	0.00016835	4.49721e-05
SD_Bt-31152	0	8.57339e-05	0.000104801	0	9.14871e-05
SD_Bt-11615	0.000512033	0	3.40553e-05	0	4.85625e-05
SD_Bt-31105	0	0	7.09523e-05	0	0.000182203
SD_Bt-32414	0.000512033	0	3.66905e-05	0	4.57436e-05
SD_Bt-32490	0.000512033	0	3.66905e-05	0	4.57436e-05
SD_Bt-00414	0.000256016	0.000236715	3.66905e-05	0	0.000136459
SD_Bt-11076	0	0.000144912	0.000107643	0	4.85625e-05
SD_Bt-32369	0	0	7.07458e-05	0.000203915	4.57436e-05
SD_Bt-11231	0	8.57339e-05	3.42618e-05	0.00016835	4.85625e-05
SD_Bt-00052	0	0	0.000146762	0	0.000377729
SD_Bt-00608	0	0	7.07458e-05	0.000203915	4.49721e-05
SD_Bt-32379	0	0.000118357	3.66905e-05	0.000203915	0
SD_Bt-11074	0	0	6.85237e-05	0	0.000182974
SD_Bt-30855	0	0	0.000205571	0	4.57436e-05
SD_Bt-31091	0	8.57339e-05	0.000102372	0	9.14871e-05
SD_Bt-11059	0	0	6.85237e-05	0	0.000182203
SD_Bt-10869	0	0	0.000204951	0	4.57436e-05
SD_Bt-10253	0.000512033	0	3.42618e-05	0	4.57436e-05
SD_Bt-00781	0.000512033	0	3.42618e-05	0	4.57436e-05
SD_Bt-11018	0	0	0.000107643	0	0.000142869
SD_Bt-00813	0.000512033	0	3.40553e-05	0	4.57436e-05
SD_Bt-10169	0.000512033	5.91786e-05	0.000141698	0	0.000137231
SD_Bt-10022	0.000256016	0.000204091	0.000136634	0	0.000136459
SD_Bt-11341	0	0.000171468	0	0.000203915	0
SD_Bt-34442	0	0.000171468	0	0.000203915	0
SD_Bt-34491	0	0.000171468	0	0.000203915	0
SD_Bt-10067	0.000256016	0	7.09523e-05	0	9.35347e-05
SD_Bt-00885	0.000256016	0	7.09523e-05	0	9.35347e-05
SD_Bt-11265	0.000256016	5.91786e-05	3.42618e-05	0	9.07157e-05
SD_Bt-00696	0.000256016	0.000118357	3.66905e-05	0	4.85625e-05
SD_Bt-11550	0	0	0	0.00016835	0.000137231
SD_Bt-00539	0	0	6.85237e-05	0.000203915	4.49721e-05
SD_Bt-11643	0	8.57339e-05	3.42618e-05	0.00016835	4.57436e-05
SD_Bt-32430	0	0.000118357	3.42618e-05	0.000203915	0
SD_Bt-11493	0	0.000118357	6.83171e-05	0.000203915	0
SD_Bt-32645	0	0.000118357	3.40553e-05	0.000203915	0
SD_Bt-32350	0	0.000204091	0	0.00016835	0
SD_Bt-32515	0	0.000204091	0	0.00016835	0
SD_Bt-00686	0	0.00026327	7.09523e-05	0.0003367	0
SD_Bt-32575	0	0.000204091	0	0.00016835	0
SD_Bt-40208	0	0	0	0.000372265	0
SD_Bt-40358	0	0	0	0.000372265	0
SD_Bt-40436	0	0	0	0.000372265	0
SD_Bt-40546	0	0	0	0.000372265	0
SD_Bt-40592	0	0	0	0.000372265	0
SD_Bt-40766	0	0	0	0.000372265	0
SD_Bt-40960	0	0	0	0.000372265	0
SD_Bt-40965	0	0	0	0.000372265	0
SD_Bt-40966	0	0	0	0.000372265	0
SD_Bt-11013	0	0	0	0.000372265	0
SD_Bt-42023	0	0	0	0.000372265	0
SD_Bt-11763	0	0	0	0.000372265	0
SD_Bt-42047	0	0	0	0.000372265	0
SD_Bt-42398	0	0	0	0.000372265	0
SD_Bt-42416	0	0	0	0.000372265	0
SD_Bt-42449	0	0	0	0.000372265	0
SD_Bt-42523	0	0	0	0.000372265	0
SD_Bt-42570	0	0	0	0.000372265	0
SD_Bt-42610	0	0	0	0.000372265	0
SD_Bt-42662	0	0	0	0.000372265	0
SD_Bt-42691	0	0	0	0.000372265	0
SD_Bt-42803	0	0	0	0.000372265	0
SD_Bt-42861	0	0	0	0.000372265	0
SD_Bt-42873	0	0	0	0.000372265	0
SD_Bt-42971	0	0	0	0.000372265	0
SD_Bt-42985	0	0	0	0.000372265	0
SD_Bt-43026	0	0	0	0.000372265	0
SD_Bt-11259	0.000256016	0	6.85237e-05	0	9.43061e-05
SD_Bt-31587	0.000256016	0	6.85237e-05	0	9.43061e-05
SD_Bt-11232	0.000256016	0	6.83171e-05	0	9.43061e-05
SD_Bt-31168	0	5.91786e-05	6.83171e-05	0	0.00014005
SD_Bt-31096	0	8.57339e-05	0.000141905	0	4.85625e-05
SD_Bt-31127	0	0.000144912	0.000105008	0	4.57436e-05
SD_Bt-10510	0	5.91786e-05	0.000207793	0	0
SD_Bt-00099	0.000256016	0.000118357	3.42618e-05	0	4.85625e-05
SD_Bt-31661	0.000256016	0.000118357	3.66905e-05	0	4.57436e-05
SD_Bt-34978	0.000256016	0	0	0.00016835	4.85625e-05
SD_Bt-10687	0	0	0.000107436	0	0.000138507
SD_Bt-31550	0.000256016	0	6.85237e-05	0	9.14871e-05
SD_Bt-11290	0	0.000230646	0	0	9.14871e-05
SD_Bt-11283	0.000256016	0	6.83171e-05	0	9.14871e-05
SD_Bt-10918	0	5.91786e-05	0.000205571	0	0
SD_Bt-31144	0	0	0.000110072	0	0.000134916
SD_Bt-11047	0	0.000144912	0.000102372	0	4.57436e-05
SD_Bt-31110	0	0.000144912	0.000102372	0	4.57436e-05
SD_Bt-11095	0	0.000144912	0.000102166	0	4.57436e-05
SD_Bt-31104	0	5.91786e-05	6.83171e-05	0	0.000136459
SD_Bt-00533	0.000768049	5.91786e-05	3.40553e-05	0	4.49721e-05
SD_Bt-11663	0.000512033	5.91786e-05	3.40553e-05	0	0
SD_Bt-32420	0	5.91786e-05	6.85237e-05	0.000203915	0
SD_Bt-00582	0	5.91786e-05	6.83171e-05	0.000203915	0
SD_Bt-11656	0	0	0.000107643	0.000203915	0
SD_Bt-32366	0	5.91786e-05	6.81106e-05	0.000203915	0
SD_Bt-10612	0	0.000118357	7.07458e-05	0	9.35347e-05
SD_Bt-32603	0	5.91786e-05	0	0.00016835	9.14871e-05
SD_Bt-32365	0	0.000144912	3.42618e-05	0.00016835	0
SD_Bt-00770	0	0.000144912	3.42618e-05	0.00016835	0
SD_Bt-32640	0	0.000144912	3.42618e-05	0.00016835	0
SD_Bt-11361	0	0.000144912	3.40553e-05	0.00016835	0
SD_Bt-32491	0	0.000144912	3.40553e-05	0.00016835	0
SD_Bt-31572	0	0	0	0	0.000242813
SD_Bt-00150	0	0.000171468	3.66905e-05	0	9.14871e-05
SD_Bt-11071	0	0	0.000105008	0	0.000137231
SD_Bt-10957	0	0	0.000241642	0	0
SD_Bt-32627	0.000512033	0	7.09523e-05	0	0
SD_Bt-31561	0.000256016	5.91786e-05	7.09523e-05	0	4.57436e-05
SD_Bt-00756	0	0	0.000105008	0	0.000136459
SD_Bt-10685	0.000256016	0	0.000107436	0	4.85625e-05
SD_Bt-30858	0	0	0.000241229	0	0
SD_Bt-00678	0	0.000118357	7.07458e-05	0	9.14871e-05
SD_Bt-11053	0	8.57339e-05	0.000138856	0	4.49721e-05
SD_Bt-00548	0	0	0.000105008	0.000203915	0
SD_Bt-00851	0	0.000204091	0.000104801	0	0
SD_Bt-00736	0.000256016	5.91786e-05	7.07458e-05	0	4.49721e-05
SD_Bt-32616	0	8.57339e-05	7.07458e-05	0.00016835	0
SD_Bt-00862	0	0.000171468	3.42618e-05	0	9.14871e-05
SD_Bt-10258	0	0.000171468	3.40553e-05	0	9.14871e-05
SD_Bt-32566	0	0.000118357	0	0.00016835	4.85625e-05
SD_Bt-31142	0	0	0.000102785	0	0.000136459
SD_Bt-00732	0	0	0	0	0.000239222
SD_Bt-32504	0.000512033	0	6.85237e-05	0	0
SD_Bt-32670	0.000512033	0	6.85237e-05	0	0
SD_Bt-32480	0.000256016	0.000230646	0	0	0
SD_Bt-31527	0.000256016	5.91786e-05	6.85237e-05	0	4.57436e-05
SD_Bt-31544	0.000256016	5.91786e-05	6.85237e-05	0	4.57436e-05
SD_Bt-00610	0.000768049	5.91786e-05	6.85237e-05	0	4.57436e-05
SD_Bt-10954	0	0	0.000239007	0	0
SD_Bt-11551	0.000512033	0	6.83171e-05	0	0
SD_Bt-11569	0.000512033	0	6.83171e-05	0	0
SD_Bt-32506	0.000512033	0	6.83171e-05	0	0
SD_Bt-32525	0.000512033	0	6.83171e-05	0	0
SD_Bt-32620	0.000512033	0	6.83171e-05	0	0
SD_Bt-11301	0	0.000289825	0	0	4.57436e-05
SD_Bt-11317	0	0.000289825	0	0	4.57436e-05
SD_Bt-31146	0	5.91786e-05	0.000102372	0	9.71251e-05
SD_Bt-10800	0.000256016	5.91786e-05	6.83171e-05	0	4.57436e-05
SD_Bt-34263	0	8.57339e-05	0	0.000203915	4.57436e-05
SD_Bt-12077	0	8.57339e-05	0	0.000203915	4.57436e-05
SD_Bt-00081	0	8.57339e-05	0	0.000203915	4.57436e-05
SD_Bt-31136	0	0	0.000102372	0	0.000136459
SD_Bt-10911	0	0	0.0002388	0	0
SD_Bt-11041	0	5.91786e-05	0.000105008	0	9.43061e-05
SD_Bt-10744	0	8.57339e-05	0.000136634	0	4.49721e-05
SD_Bt-11319	0.000256016	0	0.000107643	0	4.57436e-05
SD_Bt-31148	0	0	0.000102166	0	0.000136459
SD_Bt-31129	0	5.91786e-05	0.000107643	0	9.14871e-05
SD_Bt-11659	0	0	0.000102579	0.000203915	0
SD_Bt-32442	0	0	3.42618e-05	0.00016835	9.14871e-05
SD_Bt-00403	0	5.91786e-05	0.000107643	0	9.07157e-05
SD_Bt-11619	0	0	3.40553e-05	0.00016835	9.14871e-05
SD_Bt-11255	0.000256016	0.000177536	3.40553e-05	0	0
SD_Bt-32493	0	8.57339e-05	6.83171e-05	0.00016835	0
SD_Bt-11568	0	8.57339e-05	6.81106e-05	0.00016835	0
SD_Bt-11641	0	0	3.42618e-05	0.00016835	9.07157e-05
SD_Bt-11347	0.000256016	5.91786e-05	0	0.00016835	0
SD_Bt-34269	0.000256016	5.91786e-05	0	0.00016835	0
SD_Bt-12027	0.000256016	5.91786e-05	0	0.00016835	0
SD_Bt-10455	0.000256016	5.91786e-05	0	0.00016835	0
SD_Bt-34428	0.000256016	5.91786e-05	0	0.00016835	0
SD_Bt-32389	0	5.91786e-05	3.66905e-05	0.00016835	4.85625e-05
SD_Bt-11360	0	0.000118357	0	0.00016835	4.57436e-05
SD_Bt-11066	0	5.91786e-05	0.000107436	0	8.99442e-05
SD_Bt-11312	0	0.000230646	3.42618e-05	0	4.85625e-05
SD_Bt-00416	0.000256016	0	0.000102579	0	4.85625e-05
SD_Bt-10883	0.000256016	0.000171468	3.66905e-05	0	0
SD_Bt-00872	0.000256016	0.000171468	3.66905e-05	0	0
SD_Bt-31585	0.000256016	0	0.000105214	0	4.57436e-05
SD_Bt-31637	0.000256016	0	0.000105214	0	4.57436e-05
SD_Bt-31607	0	0.000230646	3.66905e-05	0	4.57436e-05
SD_Bt-10547	0	0.000230646	3.66905e-05	0	4.57436e-05
SD_Bt-00243	0.000256016	0	0.000102166	0	4.85625e-05
SD_Bt-31563	0.000256016	0	0.000104801	0	4.57436e-05
SD_Bt-00809	0	5.91786e-05	0.000102785	0	9.35347e-05
SD_Bt-31160	0	0.000177536	7.09523e-05	0	4.57436e-05
SD_Bt-31502	0.000256016	0.000118357	7.07458e-05	0	0
SD_Bt-00902	0.000256016	5.91786e-05	0.000110072	0	0
SD_Bt-32436	0	5.91786e-05	3.40553e-05	0.00016835	4.85625e-05
SD_Bt-32600	0	5.91786e-05	3.66905e-05	0.00016835	4.57436e-05
SD_Bt-32611	0.000256016	8.57339e-05	0	0	9.14871e-05
SD_Bt-31605	0	8.57339e-05	3.66905e-05	0	0.00014005
SD_Bt-11280	0.000256016	0	0.000102785	0	4.57436e-05
SD_Bt-00738	0	0.000144912	0	0	0.000137231
SD_Bt-31615	0	0.000144912	0	0	0.000137231
SD_Bt-11279	0	0.000230646	3.42618e-05	0	4.57436e-05
SD_Bt-31574	0	0.000230646	3.42618e-05	0	4.57436e-05
SD_Bt-11079	0	0.000144912	0.000137047	0	0
SD_Bt-31501	0	0.000230646	3.40553e-05	0	4.57436e-05
SD_Bt-11331	0.000256016	0	0.000102372	0	4.57436e-05
SD_Bt-00629	0.000768048	0.00031638	0	0	9.07157e-05
SD_Bt-32509	0.000256016	8.57339e-05	0	0	9.07157e-05
SD_Bt-10891	0.000256016	8.57339e-05	0	0	9.07157e-05
SD_Bt-00523	0	0	0.000141698	0	9.14871e-05
SD_Bt-31147	0	0	0.000141492	0	9.14871e-05
SD_Bt-31163	0	0	0.000141492	0	9.14871e-05
SD_Bt-11162	0.000256016	0	0.000102579	0	4.49721e-05
SD_Bt-11266	0.000256016	0	0.000102579	0	4.49721e-05
SD_Bt-31586	0.000256016	0.000118357	6.85237e-05	0	0
SD_Bt-11295	0.000256016	0.000118357	6.85237e-05	0	0
SD_Bt-11049	0	5.91786e-05	0.000102579	0	9.07157e-05
SD_Bt-11293	0	0.000349004	0	0	0
SD_Bt-00679	0	0.000144912	0	0.000203915	0
SD_Bt-34433	0	0.000144912	0	0.000203915	0
SD_Bt-34509	0	0.000144912	0	0.000203915	0
SD_Bt-34580	0	0.000144912	0	0.000203915	0
SD_Bt-00832	0	0.000144912	0	0.000203915	0
SD_Bt-34886	0	0.000144912	0	0.000203915	0
SD_Bt-11061	0	5.91786e-05	0.000144127	0	4.85625e-05
SD_Bt-11043	0	0.000118357	0.000107436	0	4.57436e-05
SD_Bt-31547	0	0	0	0	0.000232041
SD_Bt-11946	0.000256016	0	3.42618e-05	0.00016835	0
SD_Bt-11833	0.000256016	0	3.42618e-05	0.00016835	0
SD_Bt-00865	0	0	7.09523e-05	0.00016835	4.85625e-05
SD_Bt-32646	0	5.91786e-05	3.42618e-05	0.00016835	4.57436e-05
SD_Bt-00457	0	0.000177536	6.83171e-05	0	4.49721e-05
SD_Bt-32540	0	5.91786e-05	3.40553e-05	0.00016835	4.57436e-05
SD_Bt-10866	0	0.000289825	0.000141905	0	4.57436e-05
SD_Bt-31131	0	0	0.000139476	0	9.14871e-05
SD_Bt-31164	0	0	0.000139269	0	9.14871e-05
SD_Bt-11555	0	5.91786e-05	3.40553e-05	0.00016835	4.49721e-05
SD_Bt-00203	0	8.57339e-05	0.000173531	0	0
SD_Bt-11557	0	0.000177536	0	0.00016835	0
SD_Bt-11571	0	0.000177536	0	0.00016835	0
SD_Bt-00920	0	0.000177536	0	0.00016835	0
SD_Bt-32676	0	0.000177536	0	0.00016835	0
SD_Bt-32347	0	0	7.3381e-05	0.00016835	4.49721e-05
SD_Bt-31594	0	0.000204091	0	0	9.43061e-05
SD_Bt-11014	0	8.57339e-05	3.66905e-05	0	0.000136459
SD_Bt-00633	0	0	0	0.000203915	9.43061e-05
SD_Bt-34848	0	0	0	0.000203915	9.43061e-05
SD_Bt-11298	0	0.000289825	3.66905e-05	0	0
SD_Bt-34275	0	8.57339e-05	3.66905e-05	0.000203915	0
SD_Bt-11934	0	8.57339e-05	3.66905e-05	0.000203915	0
SD_Bt-34932	0	8.57339e-05	3.66905e-05	0.000203915	0
SD_Bt-00405	0	0	0.000241022	0	0.00018425
SD_Bt-00673	0	0	7.09523e-05	0.00016835	4.57436e-05
SD_Bt-11655	0	0	7.09523e-05	0.00016835	4.57436e-05
SD_Bt-31575	0	8.57339e-05	3.42618e-05	0	0.000137231
SD_Bt-32485	0	0.000342936	0	0	0
SD_Bt-11180	0.000256016	0.00042867	0	0	0
SD_Bt-31634	0	0.000171468	6.85237e-05	0	4.57436e-05
SD_Bt-00701	0	0	7.09523e-05	0.00016835	4.49721e-05
SD_Bt-11120	0	0	7.07458e-05	0.00016835	4.49721e-05
SD_Bt-32552	0	0	7.07458e-05	0.00016835	4.49721e-05
SD_Bt-11995	0.000512033	8.57339e-05	0	0	0
SD_Bt-10764	0.000512033	8.57339e-05	0	0	0
SD_Bt-34291	0.000512033	8.57339e-05	0	0	0
[truncated: 5,676 more rows]

## Sheet: S3 cow B
	D0	Control D7	Cellulose D7	Control D14	Cellulose D14
SD_Bt-00001	0.00279165	0.00307638	0.00334038	0.00319333	0.426794
SD_Bt-00006	0.000587717	0.093171	0.00111662	0.155746	0.000595406		Supplementary Table 3. Relative abundance (scale 0 - 1) for each OTU identified in the rumen sample (D0) from cow B and the cultures derived from it.
SD_Bt-00008	0.0058037	0.00338956	0.0933519	0.00331472	0.0503815
SD_Bt-00007	0.0497355	0.0318145	0.0303455	0.0168505	0.013059
SD_Bt-00018	0.000293858	0.0835878	0.000296614	0.0387029	0.00198035		D0: single value
SD_Bt-00011	0.00411402	0.0109247	0.0563442	0.00370685	0.00364183		Controls: average from duplicate cultures at designated time point
SD_Bt-00022	0.0213047	0.000568192	0.0302225	0.000457533	0.0153661		Cellulose: average from triplicate cultures at designated time point
SD_Bt-00017	0.00756685	0.0188037	0.0139462	0.0208249	0.012054
SD_Bt-00016	0.0035263	0.012242	0.00948783	0.0369774	0.00568837
SD_Bt-00023	0	0.00335414	0.000185237	0.0670288	0.000123439
SD_Bt-00027	0.0149868	0.00601676	0.0220106	0.00245722	0.0136641
SD_Bt-00021	0.00418748	0.0120806	0.0036902	0.0429359	0.00160775
SD_Bt-00014	0.000146929	0.000250236	0.00416243	0.000180523	0.0378969
SD_Bt-00031	0.00132236	0.0211829	0.00410121	0.0263815	0.0022364
SD_Bt-00041	7.34646e-05	0.0200931	0.00574125	0.017521	0.00657757
SD_Bt-00025	0.00110197	0.0313344	0.00415054	0.00661699	0.00177367
SD_Bt-00033	0.0128563	0.0123986	0.0104707	0.00445228	0.00507158
SD_Bt-00036	0.00800764	0.00290496	0.0152159	0.00179896	0.00913891
SD_Bt-00044	0.0035263	0.00158712	0.0199818	0.001287	0.00745798
SD_Bt-00040	0.0102116	0.000870273	0.0236283	0.000311234	0.00252473
SD_Bt-00024	0.0285777	0.00281238	0.0141166	0.000793673	0.00766845
SD_Bt-00035	0.00367323	0.00249231	0.0138103	0.00167913	0.00851059
SD_Bt-00043	0.00161622	0.0193454	0.00355879	0.00964068	0.00237984
SD_Bt-00039	0.0147664	0.0147565	0.00803884	0.0013072	0.00119978
SD_Bt-10002	0.010285	0.00103375	0.0178863	0.00033614	0.00150142
SD_Bt-00048	0.000587717	0.000914182	0.0186764	0.000611582	0.00372417
SD_Bt-00012	0.0563473	0.000543325	0.00296374	8.40349e-05	0.000329561
SD_Bt-10001	0.000440788	0.000189397	0.000609678	0.00016807	0.0198121
SD_Bt-00034	0.00242433	0.00694365	0.00431628	0.014899	0.00285133
SD_Bt-00032	0.00220394	0.00314621	0.0132812	0.00197791	0.00760487
SD_Bt-00038	0.00161622	0.00508409	0.00536566	0.0123218	0.00200207
SD_Bt-00055	0.0035263	0.0119097	0.000454537	0.0147794	0.000310392
SD_Bt-00056	0.00110197	0.00553799	0.00283404	0.0105618	0.00197008
SD_Bt-30005	0.000220394	0.000189397	0.000218572	0.000216314	0.0152025
SD_Bt-10005	0.000367323	0.0195619	0.00068131	0.00198105	0.000351355
SD_Bt-00067	0.00786071	0.00253094	0.00581499	0.00236073	0.00348301
SD_Bt-00030	0.0143991	9.46986e-05	0.00946992	0.00024122	0.00242446
SD_Bt-10004	7.34646e-05	0.000293089	7.34703e-05	0.000203861	0.0131804
SD_Bt-00059	0.00213047	0.00299278	0.00593848	0.00152195	0.00409269
SD_Bt-00026	0.00198354	0.00226694	0.00683367	0.00167599	0.00412841
SD_Bt-00050	0.00323244	0.00566283	0.00250581	0.00663083	0.00148404
SD_Bt-00065	0.00205701	0.00235687	0.0093491	0.00114227	0.000613061
SD_Bt-00063	0.000734646	0.00800966	0.00187585	0.00581547	0.000672229
SD_Bt-00060	0.00154276	0.00598451	0.00267584	0.00596796	0.00167637
SD_Bt-00054	0.000220394	0.00145751	0.00979827	0.000817011	0.000335977
SD_Bt-10006	0.00154276	0.010484	0.000480519	0.0050623	0.000356458
SD_Bt-00080	0.00595063	0.00204263	0.00401788	0.00242456	0.00244308
SD_Bt-00053	0.00205701	0.00148237	0.00708319	0.0011002	0.00366775
SD_Bt-00047	0.00462827	0.000146544	0.00836179	3.5791e-05	0.0035999
SD_Bt-00066	0.000881575	0.00283935	0.0106992	0.00121228	0.00097159
SD_Bt-00081	0.00095504	0.00268171	0.000425773	0.00993475	0.000422799
SD_Bt-00103	0.00367323	0.00185112	0.0038819	0.000611582	0.00253479
SD_Bt-10008	7.34646e-05	0	0.000100395	0.000287896	0.0086854
SD_Bt-00051	0.0128563	0.00257379	0.00227753	0.00123405	0.000723192
SD_Bt-00089	0.000587717	0.00823135	0.000749313	0.0034423	0.000422799
SD_Bt-10009	0.0024978	0.00467671	0.00200425	0.00138035	0.0020751
SD_Bt-10012	0.0012489	0.00590674	0.000352303	0.00616268	0.00040487
SD_Bt-00090	0.00205701	0.00745734	0.00147767	0.00106912	0.000809739
SD_Bt-00106	0.00661181	0.00116547	0.00404914	0.000683164	0.00112013
SD_Bt-00101	0.00359976	0.0033557	0.00253419	0.00196232	0.00122695
SD_Bt-00073	0.00242433	0.00439633	0.0016318	0.00406006	0.0011862
SD_Bt-00020	0.00947693	0.000647016	0.00316013	0.000264558	0.0013355
SD_Bt-00082	0.00161622	0.00519517	0.00176599	0.00322137	7.96493e-05
SD_Bt-00086	0.00220394	0.00475237	0.00142789	0.00208067	0.000869182
SD_Bt-00062	0.00786071	0.000586178	0.004703	0.000227199	0.000340873
SD_Bt-00104	0.00279165	0.000818428	0.00530822	0.000252105	0.00106786
SD_Bt-00076	0.00345284	2.59229e-05	0.00474866	0	0.00156858
SD_Bt-00087	0.0101381	0.00242564	0.00124727	0.000552453	0.000156472
SD_Bt-30016	0	6.87758e-05	0.000240926	9.64878e-05	0.00624876
SD_Bt-00139	0.00506906	0.000370857	0.00417332	0.000203861	0.000328047
SD_Bt-00064	0.000146929	0.00237857	0.00117821	0.00446778	0.000843529
SD_Bt-10017	0.0102116	0.000120622	0.00578842	7.1582e-05	0.00166306
SD_Bt-00117	0.000293858	0.00460688	0.000492833	0.00343298	0.000539065
SD_Bt-00115	0.00675874	0.000276159	0.00329028	0.000287896	0.00148611
SD_Bt-00135	0.00323244	2.59229e-05	0.00374784	3.5791e-05	0.00137825
SD_Bt-00137	0.00359976	0.000819483	0.00220668	0.000788969	0.00150404
SD_Bt-00083	0.00183661	0.00214632	0.00153453	0.00151106	0.00140694
SD_Bt-10025	0.000146929	0.000613156	0.000130054	0.00737339	0.000102682
SD_Bt-00112	0.00962386	0.000276159	0.0022932	0.000239652	0.000468659
SD_Bt-00105	0.00110197	0.00209658	0.00140041	0.00362595	0.000310874
SD_Bt-00072	0.00345284	0.00228704	0.000841965	0.00254595	0.000312669
SD_Bt-00097	0.000587717	0.000984013	0.00402941	0.00044508	0.000295014
SD_Bt-00127	0.00213047	2.59229e-05	0.00316946	0.000239652	0.00132757
SD_Bt-00150	0.000440788	0.00041371	0.00277957	0.000143164	0.00205738
SD_Bt-10023	0.0140317	0	0.000441327	4.82439e-05	9.47524e-05
SD_Bt-00091	0.00132236	0.00281132	0.00112615	0.00231405	0.000399766
SD_Bt-10018	0.000220394	0.00436669	0.000494623	0.00232807	0.000189505
SD_Bt-30018	0.000367323	0.000335942	0.000270584	0.000264558	0.00451573
SD_Bt-00102	0.00117543	0.000483541	0.00266925	0.000515095	0.00142666
SD_Bt-00108	0.0110932	0.000241243	0.000667594	0.000396836	0.000297566
SD_Bt-10022	0.00146929	0.00266001	0.000922235	0.00189544	0.000504519
SD_Bt-30019	0.00426095	0.000172467	0.00286095	7.1582e-05	0.000437903
SD_Bt-30020	0	0.00119828	0	0.00601481	3.84113e-05
SD_Bt-00099	0.000881575	0.000809435	0.00214359	0.000585109	0.00147197
SD_Bt-30017	0	2.59229e-05	2.23534e-05	0.000144732	0.00477597
SD_Bt-00136	0.000440788	0.00565173	0.000295671	0.000817011	0.000200262
SD_Bt-10026	0.000514252	0.0031663	0.00019622	0.00518517	0.000186953
SD_Bt-00152	7.34646e-05	0.00255526	0.000366914	0.00355133	0.000192057
SD_Bt-00168	0.000293858	0.00317108	0.000728798	0.00220354	0.000204883
SD_Bt-10024	0.00117543	0.00274677	0.000956855	0.00186279	0.000164402
SD_Bt-00123	0.0022774	0.00225795	0.00134438	0.000994398	0.000153645
SD_Bt-00143	0.00139583	0.00186328	0.000750598	0.00289602	0.000525
SD_Bt-00110	0	0	0.000533863	0	0.00365168
SD_Bt-00120	0.00536292	0.000120622	0.00209132	0.000132279	0.000912422
SD_Bt-00078	0.00528945	0.000224313	0.00159718	0.000143164	0.000628164
SD_Bt-00028	0.00176315	0.000973965	0.00139913	0.00163089	0.00048707
SD_Bt-30023	0	0.0012041	5.11169e-05	0.00464046	6.17195e-05
SD_Bt-30022	0.00132236	0.00150036	0.00106277	0.00165736	0.00039487
SD_Bt-00114	0.000514252	0.000784568	0.00212859	0.000851234	0.00156851
SD_Bt-00113	0.000293858	0.000500472	0.00170789	0.000743861	0.00136466
SD_Bt-30021	0	0.00279334	2.69251e-05	0.00271864	0.000189505
SD_Bt-10034	7.34646e-05	0.00174848	0.000473214	0.00316215	0.00022564
SD_Bt-00092	0.00470173	0.00213256	0.000398849	0.00140212	6.42711e-05
SD_Bt-00165	0.000661181	0.0021733	0.000103129	0.0028665	0.000130612
SD_Bt-00122	0.0035263	0	0.00224339	0	0.000389766
SD_Bt-00124	0.000514252	0.00175959	0.000421202	0.00337689	0.000159024
SD_Bt-00131	0.000367323	0.0040207	0.000173866	0.00315597	0.00017185
SD_Bt-00088	0.00183661	0.00162098	0.000730082	0.00134299	0.000384388
SD_Bt-00071	0.00411402	0.000146544	0.00354753	4.82439e-05	0.00214006
SD_Bt-00079	0.000661181	0.00171779	0.00108422	0.0014737	0.000338047
SD_Bt-10041	0.000293858	0.00268753	0.000690453	0.000815443	0.000473762
SD_Bt-10035	0.000146929	0.00275048	0.000175704	0.00211333	8.2201e-05
SD_Bt-00147	0.000440788	0.00120727	0.000621944	0.00241211	0.000335495
SD_Bt-30024	0.00139583	0.00208177	0.000830983	0.000986649	3.84113e-05
SD_Bt-10038	0.00264473	0.000707854	0.00145527	0.00016807	0.000642786
SD_Bt-00077	0.00110197	0.00238756	0.000363675	0.00198723	0.000318047
SD_Bt-00100	0.000881575	0.00115543	0.000913987	0.000901046	0.000640716
SD_Bt-00158	0.000587717	0.000680876	0.000760684	0.00163089	0.000689402
SD_Bt-10039	0.000734646	0.00152734	0.00101622	0.000874572	0.000317565
SD_Bt-00163	0.00235087	5.18457e-05	0.00188424	8.40349e-05	0.000476589
SD_Bt-00203	0.00712607	2.59229e-05	0.000540827	8.40349e-05	0.000197435
SD_Bt-00194	0.00183661	0.000604163	0.0011605	0.000132279	0.000855874
SD_Bt-10040	7.34646e-05	0.00185534	0.000122749	0.00248526	0.000110131
SD_Bt-00145	0.00095504	0.00150141	0.000659852	0.00173051	0.000146472
SD_Bt-00155	0.00154276	0.00101893	0.000883433	0.000516662	0.000601823
SD_Bt-00176	0.000220394	0.000276159	0.00167887	0.000396836	0.000809464
SD_Bt-00132	0.000587717	0.00283036	0.00037739	0.000778084	7.4271e-05
SD_Bt-00142	0.0118278	9.46986e-05	0.000180276	0.000144732	1.79298e-05
SD_Bt-10046	0.0024978	5.18457e-05	0.000773067	0.000216314	0.00106841
SD_Bt-00141	0.000293858	0.00209764	0.000273318	0.00142859	0.000100131
SD_Bt-00061	0.00756685	0.000233306	0.000479624	0.000144732	0.000261224
SD_Bt-00198	0.00139583	0.00019839	0.00145522	8.40349e-05	0.000660715
SD_Bt-30032	0.00117543	0.0010348	0.000180276	0.00199664	0.000138542
SD_Bt-10045	7.34646e-05	0.00107871	0.000577237	0.00180052	0.000194883
SD_Bt-30031	0.000293858	0.000957035	0.00073231	0.00111266	0.000484244
SD_Bt-00109	7.34646e-05	0.00147444	0.000596352	0.00123562	0.000261706
SD_Bt-00153	0.000440788	0.000854399	0.000560399	0.00115158	0.000740847
SD_Bt-00192	0.000293858	0.000465556	0.00215939	3.5791e-05	7.4271e-05
SD_Bt-00170	0.000734646	0.00139772	0.000489157	0.0011002	0.000259154
SD_Bt-00228	0.00191008	2.59229e-05	0.00144011	0	0.000612304
SD_Bt-00172	0.00337937	0.000800442	0.000453642	0.000373498	0.000269154
SD_Bt-00189	0.00426095	5.18457e-05	0.00101811	0.000180523	3.58596e-05
SD_Bt-00094	0.00323244	0	0.00223736	7.1582e-05	0.000997242
SD_Bt-00173	0.000220394	0.00109564	0.000940406	0.00089791	0.000256603
SD_Bt-10048	0.00132236	0.000241243	0.00109059	0.000300349	0.000676575
SD_Bt-10044	0.000293858	0.00140777	0.000334911	0.00162	0.000112682
SD_Bt-10049	0.000220394	0.00153211	0.000270584	0.00164177	0.000102682
SD_Bt-00057	0.00176315	0.000353927	0.00126411	0.000384384	0.000205365
SD_Bt-00236	0.000293858	0.000613156	0.000985502	0.000706502	0.000573618
SD_Bt-00151	0.000661181	0.00149348	0.00043163	0.000910363	0.00035901
SD_Bt-00159	0.000661181	0.00041371	0.0010796	0.000695617	0.000461004
SD_Bt-30028	0	0	0.000154245	3.5791e-05	0.00304831
SD_Bt-00218	0.00183661	0.000732722	0.000796753	0.000119826	0.000496795
SD_Bt-00049	0.000146929	0.00101682	0.000794914	0.00199036	0.000389491
SD_Bt-00149	0.000514252	0.000792505	0.000629687	0.00165422	0.000267085
SD_Bt-00171	0.000367323	0.00059517	0.000872451	0.000765631	0.000482449
SD_Bt-00243	0.00132236	0.00114749	0.000372818	0.00105823	9.47524e-05
SD_Bt-10051	0.00110197	0.000207383	0.00116132	0.000191408	0.000573618
SD_Bt-00178	0.00095504	0.00130091	0.000519759	0.00184563	0.000318047
SD_Bt-00148	0.000734646	0.00115542	0.000698585	0.000790537	0.000346252
SD_Bt-00199	0.000293858	0.00134482	0.000468642	0.00147527	0.0004028
SD_Bt-10056	0.00146929	0.000679821	0.000959131	0.000239652	0.000241225
SD_Bt-00182	0.000587717	0.000681932	0.000700813	0.00080299	0.000415626
SD_Bt-00213	0.000440788	0.00147444	0.000514749	0.000922816	0.000186953
SD_Bt-10050	0.00448134	0	0.000665366	3.5791e-05	0.000110131
SD_Bt-00201	0.000440788	0.00155432	0.000350854	0.000911931	0.00013599
SD_Bt-00245	0.000220394	0.00107871	0.000430735	0.000901046	0.000438178
SD_Bt-00211	0.000367323	0.00145856	0.000536091	0.000554021	0.000305014
SD_Bt-00164	0.00168969	0.00114538	0.000510615	0.00101617	0.000171575
SD_Bt-00084	0.00301205	7.77686e-05	0.000924628	9.64878e-05	0.000243294
SD_Bt-00221	7.34646e-05	0.0011385	7.80421e-05	0.00183788	0.000100131
SD_Bt-00177	0.000367323	0.00134588	0.00043804	0.000910363	0.000284257
SD_Bt-00197	0.000220394	0.00099195	0.00058537	0.00106755	0.000130612
SD_Bt-10052	0	0.000972909	2.23534e-05	0.00223463	0
SD_Bt-00128	0.00213047	9.46986e-05	0.000967331	0	0.000417696
SD_Bt-10084	0.000293858	0.000258173	2.69251e-05	4.82439e-05	0.00178023
SD_Bt-00267	0.000881575	0.000189397	0.000588657	0.000143164	0.001
SD_Bt-00261	0.000367323	0.000835358	0.000306147	0.00119983	0.000420248
SD_Bt-10065	0.000146929	0.00217013	0.000180276	0.000468418	0.000102682
SD_Bt-00234	0.00323244	0.000923174	0.000646574	0.000287896	5.63411e-05
SD_Bt-00195	0.000587717	0.000878211	0.000365513	0.00100685	0.000186953
SD_Bt-30035	0.00110197	0.000457619	0.000956008	0.000107373	0.000305014
SD_Bt-00058	0.000734646	0.00120833	0.000223144	0.000902614	0.000795387
SD_Bt-00237	0.000146929	0.00119722	0.000229554	0.00146438	5.63411e-05
SD_Bt-00146	0.00117543	0.000811546	0.000292938	0.000924384	0.000138542
SD_Bt-00154	0.00499559	0.00019839	0.000129159	3.5791e-05	0
SD_Bt-00134	0.00359976	0.000146544	0.000557666	4.82439e-05	5.63411e-05
SD_Bt-00074	0.00293858	0	0.00079721	0	0.000379285
SD_Bt-00231	0.00205701	0.000517402	0.000594124	0.000239652	0.000392318
SD_Bt-00256	0.000293858	0.0018474	0.000216734	0.000480871	0
SD_Bt-00281	0.000220394	0.000630086	0.000225878	0.00145036	0.000176953
SD_Bt-30038	0.0012489	0.000120621	0.000578181	0	0.000827462
SD_Bt-00263	0.000734646	0.000258173	0.000932712	7.1582e-05	0.000446108
SD_Bt-10059	0.000734646	0.00235581	0.000606001	0.00112824	7.68226e-05
SD_Bt-10061	0.000514252	0.00150036	0.000194381	0.000384384	0.000190262
SD_Bt-10066	0.000367323	0.000836413	0.000590058	0.000575791	0.000151094
SD_Bt-00254	0.00176315	0	0.00124081	4.82439e-05	0.000433074
SD_Bt-00323	0.000661181	0.000361864	0.000786161	0.000178955	0.000425351
SD_Bt-00186	0.000146929	0.000250236	0.00082685	0.000550885	0.000381836
SD_Bt-10062	0.000440788	0.000716847	0.000488262	0.000788969	0.000151094
SD_Bt-00276	0.000293858	0.000146544	0.00157758	0	0.000227916
SD_Bt-10068	0.000220394	0.000654953	0.000146941	0.00143791	0.000159024
SD_Bt-10075	0.0010285	6.87758e-05	0.00108702	8.40349e-05	0.000564168
SD_Bt-00126	0.000587717	2.59229e-05	0.000940475	0	0.000665819
SD_Bt-30040	0.00345284	2.59229e-05	0.000511121	0	5.37895e-05
SD_Bt-00270	0	0.000250236	0.00168618	4.82439e-05	3.84113e-05
SD_Bt-00288	0.0022774	0	0.00092095	0	0.000251225
SD_Bt-00299	0.000661181	0.000448626	0.000382351	0.00078122	0.000287084
SD_Bt-00133	0.000734646	0.0004645	0.00082646	0.000480872	0.000559546
SD_Bt-00244	0.00315898	2.59229e-05	0.000345893	0.00016807	0.000171575
SD_Bt-00303	7.34646e-05	5.18457e-05	0.00143877	0.000239652	3.84113e-05
SD_Bt-00232	0.000220394	0.000801498	0.000381456	0.000502642	0.00036901
SD_Bt-00242	0.00213047	2.59229e-05	0.000750256	0.000132279	0.000264051
SD_Bt-00262	0.000220394	0.000776631	0.000501977	0.000983513	0
SD_Bt-10074	0.00132236	0.000344934	0.000722845	0	0.000289636
SD_Bt-00322	0.00110197	0.00036292	0.000806792	4.82439e-05	0.000233295
SD_Bt-00225	0.00132236	0.00109564	0.000249174	0.000552453	0
SD_Bt-00093	0.00323244	2.59229e-05	0.000983439	0	0.000279911
SD_Bt-30044	0.00110197	0.000103691	0.000646641	0	0.000563411
SD_Bt-30036	0.000220394	0.000820539	0.000212162	0.00104264	0.000115234
SD_Bt-10016	0.000293858	5.18457e-05	0.000349016	0	0.00115827
SD_Bt-00268	0.000367323	0.000688813	0.000569981	0.000132279	0.000389766
SD_Bt-00190	0.000220394	0.000552317	0.000971076	0.000396836	0.000133164
SD_Bt-00196	0.000220394	0.000715792	0.000173866	0.0012014	9.22008e-05
SD_Bt-30045	0.00374669	5.18457e-05	0.000231393	0.000132279	0
SD_Bt-00085	7.34646e-05	0	0.000200791	8.40349e-05	0.00198131
SD_Bt-00252	0.000367323	0.000724784	0.0005051	0.000550885	0.000120612
SD_Bt-30046	0.000146929	0.000853344	0.00038419	0.000647373	0.000417421
SD_Bt-00191	0.000220394	0.00105967	0.000301186	0.000624035	6.17195e-05
SD_Bt-00271	0.000293858	0.000509464	0.00052472	0.00043106	0.000304739
SD_Bt-10093	0.00132236	0	0.000704168	7.1582e-05	0.00036108
SD_Bt-00295	0.000293858	0.000784568	7.62037e-05	0.00111422	0.000141094
SD_Bt-00208	0.000220394	0.00044757	0.00131511	0.000287896	0.000926005
SD_Bt-00324	0.00110197	0.000129614	0.000696747	0.000178955	0.000243294
SD_Bt-10116	0.000367323	9.46986e-05	0.00083967	8.40349e-05	0.000422799
SD_Bt-00364	0.00080811	5.18457e-05	0.00102842	8.40349e-05	0.000112682
SD_Bt-10069	0.000587717	0.00113955	0.000252803	0.000564906	0
SD_Bt-00210	0.000293858	0.000456563	0.000746969	0.000239652	0.000335977
SD_Bt-00161	0.000220394	0.000335941	0.00134327	0.00016807	0.000416658
SD_Bt-00343	7.34646e-05	0.000672939	0.000192542	0.000874572	0.000233295
SD_Bt-00187	0.000293858	0.000509464	0.000386923	0.000504209	0.000310117
SD_Bt-30049	0.00132236	0.000370857	0.000464575	9.64878e-05	0.000320117
SD_Bt-10081	0.000146929	0.000750707	0.000224039	0.00080299	0.000159024
SD_Bt-00313	0.000220394	0.000923175	0.000203524	0.000768767	3.84113e-05
SD_Bt-30054	0.000440788	9.46986e-05	0.00158831	3.5791e-05	1.79298e-05
SD_Bt-00226	0.000734646	0.00121732	0.000100395	0.000300349	7.68226e-05
SD_Bt-00214	0.000881575	0.00021532	0.000648363	0.000252105	0.000417696
SD_Bt-00269	0.000440788	0.000491479	0.000468642	0.000371931	0.000227916
SD_Bt-00287	7.34646e-05	0.000811546	0.000223144	0.000588244	0.000227916
SD_Bt-00200	0.000367323	0.000518458	0.000934939	0.000994399	0.000189505
SD_Bt-10097	0.00242433	0.000267166	0.000198057	0.000180523	9.47524e-05
SD_Bt-10104	0	0	0.00139184	9.64878e-05	1.79298e-05
SD_Bt-00157	0.000220394	0.00145063	0.00045766	0.000575792	0.000146472
SD_Bt-10085	0.000146929	0.000819483	0.000522881	0.000550886	0.000148542
SD_Bt-30050	0.0010285	7.77686e-05	0.000386533	0	0.000612579
SD_Bt-00220	0.000146929	0.00114854	0.000200791	0.000418607	9.47524e-05
SD_Bt-00389	7.34646e-05	0	0.000909026	4.82439e-05	0.000422524
SD_Bt-10087	7.34646e-05	0.000932167	0.000359608	0.000516662	2.58598e-05
SD_Bt-10101	0.00183661	2.59229e-05	0.00045727	0	0.000287084
SD_Bt-00282	0.000514252	0.00110252	0.000189809	0.000252105	0.000102682
SD_Bt-10094	0.00191008	0.000474549	0.00034316	4.82439e-05	3.84113e-05
SD_Bt-10118	0.000146929	5.18457e-05	0.00122939	0	3.58596e-05
SD_Bt-00217	0.00146929	0.000990895	0.000541217	0.000455966	0.000194883
SD_Bt-30047	0.000734646	0.00120833	0.000337644	0.000323687	0.000235846
SD_Bt-00358	0.000146929	0.000457619	0.000251908	0.000913499	0.000192057
SD_Bt-00216	0.00139583	0.00144957	0.000360552	0.000995966	8.22009e-05
SD_Bt-30053	0.000220394	0.000569247	9.8557e-05	0.000792105	0.000253776
SD_Bt-00308	0.000881575	0.00112262	0.000175704	0.000107373	3.84113e-05
SD_Bt-00248	0.000220394	0.00019839	0.000762912	0.000107373	0.000277084
SD_Bt-00266	0.000293858	0.000707854	0.000443555	0.000347025	6.17195e-05
SD_Bt-30061	0.000367323	0.00019839	0.000456327	9.64878e-05	0.000517552
SD_Bt-00224	0.00110197	5.18458e-05	0.000982496	8.40349e-05	0.000209986
SD_Bt-10133	7.34646e-05	0	0.000983896	3.5791e-05	0.000245846
SD_Bt-10134	0.000146929	0.000163474	0.000667594	8.40349e-05	0.000392318
SD_Bt-00388	0.0010285	0.000120621	0.0006114	0	0.000238191
SD_Bt-00249	0.00191008	2.59229e-05	0.00054395	0	0.000120612
SD_Bt-30062	0	0.00019839	0.000599085	0.000239652	0.00037694
SD_Bt-10113	0.0024978	0	0.000332683	0	0.000102682
SD_Bt-30052	0.000146929	0.00108665	5.11169e-05	0.000804558	0
SD_Bt-00359	0.000293858	0.000344934	0.00043804	0.000300349	0.000294739
SD_Bt-10145	0.000734646	0.000189397	0.000835098	4.82439e-05	1.79298e-05
SD_Bt-30067	0.000587717	0	0.000978751	4.82439e-05	0.000153645
SD_Bt-30058	0.000220394	0.000741715	7.34703e-05	0.000768767	9.47524e-05
SD_Bt-00180	0.000293858	0.000533276	0.000232288	0	0.00055086
SD_Bt-30060	7.34646e-05	0.000387787	0.000536597	7.1582e-05	0.000369285
SD_Bt-00384	0.000440788	0.000353927	0.000497405	0.000203861	0.000215365
SD_Bt-00273	0.00176315	0.000189397	0.000479624	0.000107373	0.000248397
SD_Bt-00265	0.000220394	0.000146544	0.000783038	4.82439e-05	0.000640715
SD_Bt-30043	7.34646e-05	0	2.23534e-05	0	0.00116888
SD_Bt-10117	0.00205701	0	0.000538941	0	0.000243294
SD_Bt-00264	0.000293858	0.000293089	0.000146941	0.000874572	0.000171575
SD_Bt-00351	0.000146929	0.00119034	0.000151512	0.000180523	7.4271e-05
SD_Bt-10139	0.000293858	0.000241243	0.000528397	0.00016807	0.000285014
SD_Bt-00169	0.000367323	0.000680876	0.000189809	0.000792105	5.63411e-05
SD_Bt-10108	0.000367323	0.000336997	0.000453088	0.000395269	0.000112682
SD_Bt-00360	7.34646e-05	0.000224313	0.00038419	0.000191408	0.00048914
SD_Bt-10105	0	0	5.11169e-05	3.5791e-05	0.00109144
SD_Bt-00156	0.000146929	0.000818428	0.000111767	0.00132122	0.000227916
SD_Bt-10138	0.0012489	2.59229e-05	0.000567704	0	0.000159024
SD_Bt-00298	7.34646e-05	0.000311074	0.000323929	0.000586676	0.000209986
SD_Bt-00229	0.000146929	0.000923175	0.000100395	0.000718955	0
SD_Bt-10143	0.000440788	0.000120621	0.000421591	3.5791e-05	0.000473762
SD_Bt-10054	0	0	0.00014053	3.5791e-05	0.00126812
SD_Bt-30091	7.34646e-05	0.00157391	0	0.00155156	6.42711e-05
SD_Bt-30094	0	0.00105756	0	0.000564906	5.37895e-05
SD_Bt-00069	0.00080811	0.00161992	0.000368246	0.000445081	0.000151093
SD_Bt-30063	0.000440788	0.000741715	0.000421591	0	5.63411e-05
SD_Bt-00380	0.000293858	0.000508409	0.000361836	0.000178955	0.000189505
SD_Bt-00205	0.00139583	5.18457e-05	0.000489663	3.5791e-05	0.000407697
SD_Bt-00317	0.00161622	0.000431696	0.000173866	0.000155617	0
SD_Bt-10152	0.000293858	0.000189397	0.000677633	0.000144732	7.4271e-05
SD_Bt-30077	7.34646e-05	0.000439633	0.000205363	0.00078122	2.58598e-05
SD_Bt-00437	0	0.000361864	0.000517025	0.000275443	0.000100131
SD_Bt-00174	0.000734646	7.77686e-05	0.000574504	0.000180523	0.000112682
SD_Bt-00184	0	0.000639079	9.39852e-05	0.000516662	0.000215365
SD_Bt-00371	0.000220394	0.000353927	0.000254641	0.000407722	0.000189505
SD_Bt-00341	0.000146929	0.000552317	0.000122749	0.000575791	9.47524e-05
SD_Bt-10028	0	0	0.000594008	0	0.000412318
SD_Bt-00160	0.00198354	2.59229e-05	0.000231393	0	9.47524e-05
SD_Bt-00403	7.34646e-05	0.00059517	0.000302081	0.000300349	0.00015185
SD_Bt-30064	7.34646e-05	0.000811546	4.92785e-05	0.000457533	8.2201e-05
SD_Bt-00342	0.000146929	0.000224313	0.000352303	0.000361045	0.000207435
SD_Bt-00404	0.00110197	0.000491479	0.000293881	0.000119826	1.79298e-05
SD_Bt-10144	0.000514252	0.000569247	0.000172027	0.000348593	3.84113e-05
SD_Bt-30097	0.000808111	9.46986e-05	0.0007041	0	0
SD_Bt-00045	0.000514252	0.000328004	0.000145102	0.00033614	0.000212813
SD_Bt-30085	0	0.000482486	2.23534e-05	0.000936837	0
SD_Bt-00111	0.000220394	0.000137552	0.000519321	0.000277011	9.47524e-05
SD_Bt-00450	7.34646e-05	0.000586177	0.000240926	0.000371931	5.63411e-05
SD_Bt-00462	0.00168969	6.87758e-05	0.000229554	9.64878e-05	5.63411e-05
SD_Bt-30128	0	0.0013935	2.69251e-05	0.000180523	0
SD_Bt-00412	0	0	0.000442612	0.000132279	0.000419973
SD_Bt-10158	0.00117543	0.000508409	0.000127321	9.64878e-05	2.58598e-05
SD_Bt-30084	0.000367323	0.000172467	0.000397905	0.000455966	0.000108061
SD_Bt-00442	0	0.000129614	0.000170189	0.00087614	0.000100131
SD_Bt-00292	0.000220394	0.000474549	0.000152407	0.000502642	6.17195e-05
SD_Bt-00185	0.000220394	0.00095809	4.92785e-05	0.000264558	0
SD_Bt-10151	0.000146929	0.000500472	0.00028106	0.000311234	0.000112682
SD_Bt-00305	7.34646e-05	0.000811546	4.92785e-05	0.000479304	0
SD_Bt-00385	0.00132236	0	0.000354142	0	0.000138542
SD_Bt-00274	7.34646e-05	0.00043064	9.39852e-05	0.000790537	0
SD_Bt-00309	0.000293858	0.000276159	0.000116339	0.000624035	0.000112682
SD_Bt-30086	0.000220394	0.000586177	7.80421e-05	0.000527547	2.58598e-05
SD_Bt-00368	7.34646e-05	0.000224313	0.000473214	0.000178955	0.000151094
SD_Bt-30100	0.000367323	0	0.000643013	0	0.000151369
SD_Bt-30111	0.000293858	0.000705743	0.000153351	0.000287896	0
SD_Bt-10167	7.34646e-05	0.000302081	0.000318968	0.000323687	0.000151094
SD_Bt-00202	0.000440788	0.000311074	0.000263785	8.40349e-05	0.000253776
SD_Bt-30099	0	7.77686e-05	7.80421e-05	0.0011656	0
SD_Bt-00353	7.34646e-05	0.000396781	0.000583648	4.82439e-05	0.000251224
SD_Bt-00417	0.00080811	0	0.000490995	0	0.000133439
SD_Bt-00461	0	5.18457e-05	0.000739178	3.5791e-05	9.47524e-05
SD_Bt-30096	7.34646e-05	0.00019839	0.000263279	0.000443513	0.000171575
SD_Bt-10179	7.34646e-05	0.000844351	0.000151512	0.000359478	5.63411e-05
SD_Bt-00207	7.34646e-05	0.00023225	0.000368246	3.5791e-05	0.000300117
SD_Bt-00219	7.34646e-05	0.000328004	9.39852e-05	0.000600697	0.000133164
SD_Bt-00483	0.000440788	0	0.000657945	3.5791e-05	3.84113e-05
SD_Bt-00490	0.000440788	0	0.000516977	4.82439e-05	0.000169023
SD_Bt-00365	0.000220394	0.000491479	7.62037e-05	0.000527547	3.58596e-05
SD_Bt-00222	0.000587717	0.00039678	9.58237e-05	0.000756314	0.000115234
SD_Bt-00238	0.000587717	0.000474549	4.92785e-05	0.000395269	3.84113e-05
SD_Bt-10192	7.34646e-05	0.000241243	0.000368246	8.40349e-05	0.000243294
SD_Bt-30095	7.34646e-05	0.000508409	0.000103129	0.000455965	8.2201e-05
SD_Bt-00356	0.000293858	0.000482486	0.000208096	0.000420175	0
SD_Bt-00335	0.000587717	0.000526394	0.000252803	0.000407722	0.000189505
SD_Bt-10209	0.000146929	7.77686e-05	0.000747475	0	0
SD_Bt-00491	0	9.46986e-05	0.000462232	0	0.000320392
SD_Bt-00329	0.00139583	0	0.000216734	0	0.00016185
SD_Bt-00330	0	7.77686e-05	0.000338588	0.000371931	0.000204883
SD_Bt-10047	0.000440788	7.77686e-05	0.000723788	0	1.79298e-05
SD_Bt-30093	0	0.00039678	7.34703e-05	0.000694049	3.84113e-05
SD_Bt-00422	0.00161622	0	0.000145102	0	0.000151094
SD_Bt-10130	0	2.59229e-05	0.000116339	7.1582e-05	0.00149887
SD_Bt-00319	0.000514252	0	0.000466803	0	0.000194883
SD_Bt-00508	0	0.000620038	7.80421e-05	0.000454398	3.84113e-05
SD_Bt-00372	0.000146929	0.000267166	0.000314396	7.1582e-05	0.000330598
SD_Bt-30102	0.000220394	0.000241243	0.000330339	0	0.000263776
SD_Bt-00005	0.000587717	0	0.000153351	0	0.000475826
SD_Bt-30078	0	0	0	0	0.000816144
SD_Bt-00443	0	0.000302081	0.000276994	0.00016807	0.000220743
SD_Bt-10198	0.000220394	6.87758e-05	0.000633753	0	5.63411e-05
SD_Bt-30092	0.000146929	0.000328004	0.000138692	0.000334572	0.000179505
SD_Bt-00333	0.000293858	0.000250236	0.000264174	0.000334572	5.63411e-05
SD_Bt-00347	7.34646e-05	0.000302081	0.000270584	0.00033614	0.000115234
SD_Bt-00500	0	0.000378795	7.80421e-05	0.000670711	2.58598e-05
SD_Bt-30173	0	0.00101471	0	0.000132279	3.84113e-05
SD_Bt-30098	0.00205701	2.59229e-05	7.34703e-05	3.5791e-05	0
SD_Bt-00375	0.000587717	5.18457e-05	0.000341321	8.40349e-05	0.000171575
SD_Bt-00321	0	0.000258173	2.69251e-05	0.00106755	2.58598e-05
SD_Bt-10153	0	6.87758e-05	0	0	0.000747325
SD_Bt-10159	0	0.000690924	2.69251e-05	0.000457533	0
SD_Bt-00233	7.34646e-05	0.00043064	0.000183398	0.000611582	5.63411e-05
SD_Bt-10241	0.000367323	0.000189397	0.000322645	8.40349e-05	0.000151094
SD_Bt-00463	0	0.00039678	4.92785e-05	0.000695617	0
SD_Bt-00352	0.000514253	2.59229e-05	0.000332683	0	0.000297566
SD_Bt-00395	0.000514252	0.000448625	0.000183009	0.000348593	2.58598e-05
SD_Bt-00348	0.000146929	0.000250236	0.000267851	0.000371931	3.84113e-05
SD_Bt-00255	0	0.000241243	0.000467309	0.000144732	4.37897e-05
SD_Bt-00320	0.00161622	0	0.00025648	4.82439e-05	7.42709e-05
SD_Bt-00334	0.000146929	0.00057824	0.000107701	0.00026299	4.37897e-05
SD_Bt-00339	7.34646e-05	2.59229e-05	0.000591896	4.82439e-05	9.47524e-05
SD_Bt-10160	7.34646e-05	0	4.47067e-05	7.1582e-05	0.000640716
SD_Bt-00414	0.000146929	0.000688813	0.000267851	0.000264558	0
SD_Bt-10178	0.000440788	0.000405773	2.69251e-05	0.000457533	0
SD_Bt-10214	0	0.000361864	5.11169e-05	0.00052598	0.000102682
SD_Bt-30147	0	0.000146544	0.000511121	4.82439e-05	0.000102682
SD_Bt-00429	7.34646e-05	0.000224313	0.00012091	0.000561771	0.000115234
SD_Bt-30114	0	2.59229e-05	0.000473603	0.000119826	0.000171575
SD_Bt-00241	0.00161622	0	0.000100395	3.5791e-05	7.68226e-05
SD_Bt-30139	0.000367323	0	0.000464576	0	0.000151094
SD_Bt-00119	0.00146929	2.59229e-05	0.000355036	0	0.00014599
SD_Bt-10193	0.000293858	0.000422703	5.38503e-05	0.000420175	1.79298e-05
SD_Bt-10213	0.00095504	0	0.000395171	0	1.79298e-05
SD_Bt-00370	0.000514252	0	0.000277889	0	0.000279636
SD_Bt-30108	7.34646e-05	2.59229e-05	5.38503e-05	0.000922816	1.79298e-05
SD_Bt-10233	0	0.000293089	0.000129159	0.000480871	8.2201e-05
SD_Bt-30119	0	0.000370857	5.11169e-05	0.000614718	1.79298e-05
SD_Bt-10196	7.34646e-05	2.59229e-05	0	0.000967924	3.84113e-05
SD_Bt-10155	0	6.87758e-05	2.23534e-05	3.5791e-05	0.000857875
SD_Bt-00457	0.000293858	0.000335942	0.000100395	0.000155617	0.000194883
SD_Bt-10249	0.000440788	0.000275103	0.000200791	8.40349e-05	0.000130612
SD_Bt-00206	0.000220394	0.000802553	0.000325378	0.000323687	0
SD_Bt-00473	7.34646e-05	0	0.000682204	3.5791e-05	0.000209987
SD_Bt-10208	0.000220394	0.000328005	0.000130054	0.000371931	0.000227916
SD_Bt-30131	0	0	0.000516977	0	0.000192057
SD_Bt-00484	0.000514252	0.000500472	2.69251e-05	0.000144732	7.68226e-05
SD_Bt-30137	7.34646e-05	9.46986e-05	5.11169e-05	0.000792105	3.84113e-05
SD_Bt-10207	7.34646e-05	5.18457e-05	4.92785e-05	0.000753178	9.47524e-05
SD_Bt-30118	0.00132236	0	0.000224983	0	3.58596e-05
SD_Bt-30110	0.000220394	0.00037985	0.000156084	0.000323687	0
SD_Bt-10197	0.000146929	0.000405773	0.000100395	0.000443513	1.79298e-05
SD_Bt-00338	0	2.59229e-05	0.000596857	8.40349e-05	0.000209986
SD_Bt-10215	7.34646e-05	0.000586177	0	0.000420175	0
SD_Bt-00381	7.34646e-05	0.000284096	0.000275156	0.000275443	1.79298e-05
SD_Bt-30109	0.000293858	0.00039678	2.23534e-05	0.000359478	6.42711e-05
SD_Bt-00523	0	0.000163474	0.000466803	9.64878e-05	4.37897e-05
SD_Bt-30177	0.000587717	0	0.000447232	0	3.84113e-05
SD_Bt-10223	0.000220394	0.000241243	0.000292938	0.000227199	0
SD_Bt-00286	0.00110197	2.59229e-05	0.000519758	0	0.000189505
SD_Bt-00396	0.000146929	0.000285151	0.000165617	0.000624035	0.000243776
SD_Bt-00432	0.000514252	0.000224313	0.000102234	0.000373498	0
SD_Bt-30116	0.000367323	0.000302081	0.000118177	0.000132279	0.000141094
SD_Bt-30142	7.34646e-05	0.000344934	0.000173866	0.00016807	0.000120612
SD_Bt-00354	0.000367323	0	0.000449917	3.5791e-05	6.42711e-05
SD_Bt-00376	0.000587717	0.00018146	0.000276994	9.64878e-05	0
SD_Bt-00279	7.34646e-05	0.000335942	0.000145102	0.000239652	9.47524e-05
SD_Bt-00449	0.000293858	0	0.000370085	0	0.000179505
SD_Bt-10232	0.000220394	5.18457e-05	0.000686776	0	0.000377215
SD_Bt-00297	0.000220394	0.000224313	7.34703e-05	0.000420175	6.17195e-05
SD_Bt-10224	0.000146929	5.18457e-05	0.000422486	0	0.000130612
SD_Bt-00129	7.34646e-05	0.000155537	0.000470042	0	3.84113e-05
SD_Bt-30117	0.000367323	0.000302081	0.000118177	0.000191408	6.42711e-05
SD_Bt-30148	0.000293858	2.59229e-05	0.000415686	0	0.000102682
SD_Bt-30129	0.000146929	0.000448626	0.000146941	9.64878e-05	7.4271e-05
SD_Bt-00223	7.34646e-05	0.00041371	0.000327216	0.000944587	0.00039487
SD_Bt-10240	7.34646e-05	0.000439633	0.000100395	0.00026299	3.84113e-05
SD_Bt-00509	0.000440788	0.000284096	0.000256869	0	3.84113e-05
SD_Bt-00247	0.000734646	7.77686e-05	0.000276994	0	5.63411e-05
SD_Bt-10265	0.00154276	9.46986e-05	0.000587324	0	1.79298e-05
SD_Bt-00280	0.000146929	0.000172467	0.000111767	0.00052598	0
SD_Bt-10251	0.000220394	5.18457e-05	0.000360503	3.5791e-05	0.000133164
SD_Bt-00423	0.000293858	0.000613156	2.69251e-05	9.64878e-05	2.58598e-05
SD_Bt-10282	0.000293858	0	0.000365513	0	0.000159024
SD_Bt-10250	7.34646e-05	2.59229e-05	0.000285632	0.000264558	0.000118061
SD_Bt-00452	0.000514252	0.000422703	0	0.000252105	0
SD_Bt-30149	7.34646e-05	0.000129614	0.000303919	0.000347025	5.63411e-05
SD_Bt-10217	0	0.000250236	0.000212162	0.000180523	0.000120612
SD_Bt-00475	0.000734646	0.00019839	0.000207201	4.82439e-05	0
SD_Bt-10274	0.000220394	2.59229e-05	0.000506043	0	1.79298e-05
SD_Bt-00478	0.000293858	0.000336997	0.000370085	8.40349e-05	3.84113e-05
SD_Bt-30157	0	6.87758e-05	0.000272423	0.000239652	0.00013599
SD_Bt-30140	0.000146929	0.00021532	0.000167456	0.000298781	5.37895e-05
SD_Bt-10239	0.000587717	7.77686e-05	0.000210829	4.82439e-05	0.000120612
SD_Bt-30176	0.000293858	0.000172467	0.000224983	0.000144732	7.68226e-05
SD_Bt-00258	0.00242433	9.46987e-05	0.000129159	0	1.79298e-05
SD_Bt-00296	0	0.000302081	5.11169e-05	0.000505777	1.79298e-05
SD_Bt-10299	0.000220394	6.87758e-05	0.000296614	0	0.000189505
SD_Bt-00430	0.000220394	0.000448626	7.8042e-05	0.000311234	5.63411e-05
SD_Bt-10216	0.000587717	0.000405773	0	0.000191408	0
SD_Bt-00469	0	0.000172467	0.000336749	4.82439e-05	0.000108061
SD_Bt-00130	0.000146929	0.000535387	0	0.000192976	5.63411e-05
SD_Bt-10286	0.000146929	0.000146544	0.000149674	8.40349e-05	0.000328047
SD_Bt-30141	0.000734646	2.59229e-05	0.000234516	8.40349e-05	3.58596e-05
SD_Bt-00406	7.34646e-05	0.00018146	0.000111767	0.000359478	0.000141094
SD_Bt-00465	0.00154276	2.59229e-05	5.11169e-05	0	0
SD_Bt-30113	7.34646e-05	0	5.11169e-05	0	0.000503756
SD_Bt-00467	0.000146929	0.000120621	0.000122749	0.000311234	0.000115234
SD_Bt-00587	0.000146929	0.000120621	0.000149674	0.000132279	0.000207435
SD_Bt-00306	7.34646e-05	0.00037985	7.16319e-05	0.000385951	3.84113e-05
SD_Bt-00536	0	0.000258173	0.000156084	0.000287896	5.37895e-05
SD_Bt-00440	0.000440788	0.000120621	0.000176599	8.40349e-05	0.000112682
SD_Bt-10180	0	0	4.47067e-05	0	0.000525207
SD_Bt-10297	0.000514252	0	0.000263785	0	0.000133164
SD_Bt-10272	7.34646e-05	0.000224313	9.58236e-05	0.000300349	9.47524e-05
SD_Bt-00533	0.000881575	0.000172467	7.34703e-05	9.64878e-05	1.79298e-05
SD_Bt-10298	0	0.000284096	0.000100395	0.000300349	7.4271e-05
SD_Bt-00480	7.34646e-05	0	0.000310719	0	0.000227916
SD_Bt-00515	0.000146929	0.000207383	0.000100395	0.000289464	7.68226e-05
SD_Bt-00556	7.34646e-05	0.000103691	0.00012091	0.000143164	0.000245846
SD_Bt-30165	0.000146929	0.000224313	0.000223144	0.000143164	3.84113e-05
SD_Bt-00544	7.34646e-05	0.000465556	0	0.000264558	4.37897e-05
SD_Bt-00516	0	0.000129614	0.000250069	0.000264558	3.84113e-05
SD_Bt-10285	7.34646e-05	0.000335942	4.92785e-05	0.000287896	0.000112682
SD_Bt-00350	0.000220394	0.000404717	0.000240926	0.000323687	0.000164402
SD_Bt-00240	0.000146929	2.59229e-05	0.000227716	0.000119826	0.000171575
SD_Bt-00181	0.00168969	2.59229e-05	0.000568599	0	0.000299635
SD_Bt-10300	0.000220394	6.87758e-05	0.0002843	0	0.000138542
SD_Bt-30138	0.000293858	0.000457619	5.11169e-05	7.1582e-05	3.84113e-05
SD_Bt-00311	0.000367323	7.77686e-05	0.000363237	0	0
SD_Bt-00204	0.000661181	0	0.000218572	3.5791e-05	7.4271e-05
SD_Bt-00408	7.34646e-05	0.000387787	4.47067e-05	0.000312802	0
SD_Bt-00568	7.34646e-05	0.000146544	0.000145102	0.000119826	0.000184883
SD_Bt-10273	0.00117543	5.18457e-05	0.000104967	0	0
SD_Bt-10283	0.000514252	2.59229e-05	0.000303414	0	3.84113e-05
SD_Bt-00441	7.34646e-05	0.000310018	0.00014053	0.000443513	4.37897e-05
SD_Bt-30213	0	0.00044757	5.11169e-05	0.000432627	1.79298e-05
SD_Bt-30186	7.34646e-05	0.000189397	4.92785e-05	0.000455965	1.79298e-05
SD_Bt-10264	0	0	0	3.5791e-05	0.000877514
SD_Bt-30185	7.34646e-05	0.000594115	0.000103129	4.82439e-05	5.63411e-05
SD_Bt-00474	7.34646e-05	0.000207383	9.8557e-05	0.000502642	0
SD_Bt-00387	0.000587717	0.000137552	0.000174761	0	5.37895e-05
SD_Bt-00448	0	0.000465556	6.70601e-05	0.000119826	5.63411e-05
SD_Bt-00346	0.000881575	0	0.000100395	3.5791e-05	9.47524e-05
SD_Bt-00407	0	0.000259229	0.000151512	0.000252105	1.79298e-05
SD_Bt-30130	0	0.000414766	0.000138692	4.82439e-05	5.63411e-05
SD_Bt-30308	0	0.000412655	0.000100395	0.000132279	3.84113e-05
SD_Bt-30232	0.000587717	2.59229e-05	0.000231393	3.5791e-05	7.4271e-05
SD_Bt-30167	0	6.87758e-05	9.58236e-05	0	0.000357009
SD_Bt-30239	0.000220394	0	0.000258318	0	0.000166472
SD_Bt-00179	0.000146929	5.18457e-05	0.000130054	0	0.000284257
SD_Bt-30164	0.000661181	0.000276159	2.23534e-05	4.82439e-05	3.84113e-05
SD_Bt-00215	0.000220394	0.00036292	0.000149674	7.1582e-05	0
SD_Bt-00546	0.000293858	0	0.000225878	4.82439e-05	0.000138542
SD_Bt-00565	7.34646e-05	0.000137552	0.000325378	0	0.000261706
SD_Bt-00481	0.000146929	0.00039678	2.69251e-05	0.000132279	6.42711e-05
SD_Bt-00373	0.0010285	0	0.000151512	0	7.17193e-05
SD_Bt-10367	0.000146929	0	0.000274261	0	0.000169023
SD_Bt-10318	7.34646e-05	0	0.000401971	0	6.42711e-05
SD_Bt-10287	0.000367323	0.000250236	0.000205752	0.000155617	7.42709e-05
SD_Bt-10053	7.34646e-05	7.77686e-05	5.11169e-05	0.000347025	0.000130612
SD_Bt-00349	0.000661181	0.00018146	9.39853e-05	0.000480872	1.79298e-05
SD_Bt-00630	0.000146929	5.18457e-05	0.000271528	0.000107373	6.17195e-05
SD_Bt-10362	0	0	0.000318968	0	0.000169023
SD_Bt-10284	0.000220394	0.00018146	0.000122749	0.000228767	1.79298e-05
SD_Bt-10344	7.34646e-05	0.000172467	0.000127321	0.000155617	0.000115234
SD_Bt-10295	0.000220394	0.00019839	4.92785e-05	0.000287896	3.84113e-05
SD_Bt-10397	7.34646e-05	0.000206327	0.000100395	0.000275443	3.84113e-05
SD_Bt-10029	7.34646e-05	0.000482486	0.000152407	0.000107373	0.000164402
SD_Bt-00167	0.000661181	0	0.000203524	0	5.63411e-05
SD_Bt-00538	0.000367323	0.000120621	5.38503e-05	0.000275443	3.84113e-05
SD_Bt-30174	0	0.000224313	0.000111767	0.000155617	0.000112682
SD_Bt-00357	0.000146929	0.00018146	5.11169e-05	0.000239652	9.47524e-05
SD_Bt-10343	0.000146929	0	0.00020759	8.40349e-05	0.000159024
SD_Bt-00332	0.000220394	0.000146544	0.000270584	9.64878e-05	3.84113e-05
SD_Bt-00188	0.000146929	5.18457e-05	0.000173866	0.000203861	7.68226e-05
SD_Bt-30235	0.000440788	0	0.000227716	0	9.47524e-05
SD_Bt-00540	0.000220394	0.000163474	0.00013412	0	0.000151094
SD_Bt-30234	0.00080811	6.87758e-05	0.000151512	0	0
SD_Bt-10080	0.000146929	5.18457e-05	0.00036418	0	1.79298e-05
SD_Bt-00512	7.34646e-05	0	0.000306653	0	0.000133164
SD_Bt-10319	0.00132236	0	0.000127321	0	5.63411e-05
SD_Bt-10321	0.000146929	0	0.000319357	0	9.47524e-05
SD_Bt-30314	0	0.000369802	7.34703e-05	0.000155617	3.84113e-05
SD_Bt-30200	0.000440788	2.59229e-05	0.000252803	0	4.37897e-05
SD_Bt-30522	0	0	0.000460052	0	0
SD_Bt-30282	0.000293858	0	0.000249174	0	0.000112682
SD_Bt-00434	0	0.000439633	4.47067e-05	0.000155617	1.79298e-05
SD_Bt-30333	0	0.000507353	7.80421e-05	3.5791e-05	1.79298e-05
SD_Bt-10342	0.000293858	0.000146544	0.000185237	0	7.68226e-05
SD_Bt-00591	0	0.000456563	2.23534e-05	8.40349e-05	7.4271e-05
SD_Bt-10346	0	6.87758e-05	5.11169e-05	0.00054	0
SD_Bt-00400	0.000881575	5.18457e-05	5.38503e-05	0	7.4271e-05
SD_Bt-30521	0	6.87758e-05	0.000408935	0	0
SD_Bt-30166	7.34646e-05	0.000457619	5.11169e-05	0.000107373	0
SD_Bt-30257	0	9.46986e-05	0.000196219	0.000119826	0.000112682
SD_Bt-30238	0.000514253	0	0.00036418	0	5.63411e-05
SD_Bt-00502	0	0.000344934	4.92785e-05	0.000191408	4.37897e-05
SD_Bt-00455	0.000220394	0.00018146	2.69251e-05	0.000334572	0
SD_Bt-30250	0.000367323	0	0.000149674	0	0.000171575
SD_Bt-00594	0.000220394	0.000189397	9.58236e-05	0.000155617	4.37897e-05
SD_Bt-10392	0.000367323	0.000120621	0.000205363	4.82439e-05	0
SD_Bt-00227	0.000220394	7.77686e-05	0.000212162	0	0.000102682
SD_Bt-00547	0.00117543	0	2.69251e-05	0	1.79298e-05
SD_Bt-30312	0.000514252	0	0.000226821	0	3.84113e-05
SD_Bt-10262	0	0.00041371	0	0.000239652	0
SD_Bt-30210	0.000367323	0	0.000274651	0	3.84113e-05
SD_Bt-10366	0.000220394	7.77686e-05	0.000127321	0.000216314	3.84113e-05
SD_Bt-30209	0	2.59229e-05	0.000417087	0	0
SD_Bt-30198	0	0.000422703	2.23534e-05	0.000192976	0
SD_Bt-00530	7.34646e-05	6.87758e-05	0.000149674	8.40349e-05	0.000156472
SD_Bt-10364	0.000220394	6.87758e-05	0.000143264	0	0.000169023
SD_Bt-10390	0.000293859	0.00021532	2.23534e-05	0.00033614	3.84113e-05
SD_Bt-10388	0	0.000189397	0.000348627	4.82439e-05	1.79298e-05
SD_Bt-30195	0	0	0	0.000644238	0
SD_Bt-00310	0.000146929	0	0.000486928	0	9.47524e-05
SD_Bt-00095	0.000146929	0.000120621	0.000122749	0.000180523	5.63411e-05
SD_Bt-10096	0	0.00039678	5.11169e-05	0	0.000112682
SD_Bt-10363	7.34646e-05	0.000387787	2.69251e-05	0.000119826	3.84113e-05
SD_Bt-00476	0.000146929	0.000258173	0	0.000371931	3.84113e-05
SD_Bt-10454	0.000293858	6.87758e-05	0.000156084	4.82439e-05	9.47524e-05
SD_Bt-00529	0.000146929	0.000146544	6.70601e-05	0.000203861	7.68226e-05
SD_Bt-10296	7.34646e-05	0.000535387	0.000104967	0.000312802	0.000148542
SD_Bt-00257	0	0	2.69251e-05	0	0.00039694
SD_Bt-30212	7.34646e-05	0.000224313	4.92785e-05	0.000300349	0
SD_Bt-00603	0.000146929	2.59229e-05	0.000265118	3.5791e-05	0.000112682
SD_Bt-00561	0.000440788	0.000146544	4.47067e-05	0	0.000133164
SD_Bt-00250	0.000146929	5.18457e-05	0.000205752	4.82439e-05	0.000100131
SD_Bt-10395	0.000220394	0.000146544	9.58236e-05	0.000144732	5.63411e-05
SD_Bt-00318	0	2.59229e-05	0.000250069	0.00016807	3.84113e-05
SD_Bt-00599	0	0.000207383	0	0.000361045	3.84113e-05
SD_Bt-10320	0	0.000302081	0	0.000323687	0
SD_Bt-00548	0.000661181	0.000146544	8.07754e-05	0	1.79298e-05
SD_Bt-30279	0.000367323	0	0.000191647	0	0.000102682
SD_Bt-30175	0	0	0	0	0.000810284
SD_Bt-00657	0	2.59229e-05	0.000261946	8.40349e-05	7.68226e-05
SD_Bt-30252	0	2.59229e-05	7.34703e-05	0.000479304	0
SD_Bt-10391	7.34646e-05	0.000335942	0	0.000239652	0
SD_Bt-10365	0.000146929	0.00018146	0.000102234	0.000107373	6.42711e-05
SD_Bt-10460	0.000146929	0	0.000387866	0	1.79298e-05
SD_Bt-10389	0	2.59229e-05	7.62037e-05	0.00033614	9.0131e-05
SD_Bt-00513	0.000220394	0	7.62037e-05	0.000155617	0.000153645
SD_Bt-10252	0	0	0.000122749	0	0.000284257
SD_Bt-30287	0.000514253	0	0.000261051	3.5791e-05	2.58598e-05
SD_Bt-30306	0	0	0.000208096	0	0.000197435
SD_Bt-00503	0.000220394	0.000250236	7.62037e-05	0.000132279	0
SD_Bt-00293	0.000220394	7.77686e-05	0.000146941	0.000132279	4.37897e-05
SD_Bt-00590	0	0.000155537	0.000122749	0.000239652	1.79298e-05
SD_Bt-30258	0.000293858	0.000241243	2.23534e-05	0.000144732	2.58598e-05
SD_Bt-30331	7.34646e-05	0	7.16318e-05	0	0.000427902
SD_Bt-30276	0	2.59229e-05	0.000145102	4.82439e-05	0.000207435
SD_Bt-00582	0.000146929	2.59229e-05	0.000240926	0	9.47524e-05
SD_Bt-00362	0	0.000293089	2.69251e-05	0.00024122	1.79298e-05
SD_Bt-00589	0	0.000207383	7.80421e-05	0.000275443	0
SD_Bt-10368	7.34646e-05	0.000129614	0.000194381	8.40349e-05	3.84113e-05
SD_Bt-00386	0.000146929	0.000120621	0.000196219	8.40349e-05	1.79298e-05
SD_Bt-00410	0.000146929	2.59229e-05	0.000372818	0.000132279	7.68226e-05
SD_Bt-30237	0.000146929	2.59229e-05	0.000288366	0	0.000138542
SD_Bt-10501	7.34646e-05	0	0.000274261	4.82439e-05	0.000112682
SD_Bt-30196	0.000146929	0.000207383	0.000167456	3.5791e-05	1.79298e-05
SD_Bt-10172	0.000220394	2.59229e-05	0.000167456	8.40349e-05	8.2201e-05
SD_Bt-00632	0.000220394	0.000172467	0.00020759	0	0
SD_Bt-00401	0.000440788	0.000103691	7.34703e-05	0.000132279	1.79298e-05
SD_Bt-00278	7.34646e-05	7.77686e-05	0.000266012	0	0.000161851
SD_Bt-00492	0.0010285	0	5.11169e-05	0	0
SD_Bt-30256	0	0.000103691	5.38503e-05	0.000348593	3.84113e-05
SD_Bt-00593	0.000146929	0.000250236	7.34703e-05	7.1582e-05	5.63411e-05
SD_Bt-30211	0.000146929	0.000259229	5.11169e-05	0.000119826	3.84113e-05
SD_Bt-10361	0.000146929	0	0.000208096	0	0.000133439
SD_Bt-00175	0	2.59229e-05	0.000125482	4.82439e-05	0.000215365
SD_Bt-10456	7.34646e-05	2.59229e-05	0.000181171	9.64878e-05	0.000102682
SD_Bt-30197	7.34646e-05	0.00037985	0	0.00016807	0
SD_Bt-00369	0.000293858	0	0.000127321	9.64878e-05	0.000100131
SD_Bt-10393	0.000293858	0.00039678	0.00014694	0	0
SD_Bt-00564	7.34646e-05	0.000335942	5.38503e-05	7.1582e-05	3.84113e-05
SD_Bt-30286	7.34646e-05	0.000103691	0.000173866	0.000180523	0
SD_Bt-30288	0.000220394	0.000172467	0	0.00024122	3.84113e-05
SD_Bt-00409	0.000146929	0	0.00036418	0	1.79298e-05
SD_Bt-30307	7.34646e-05	0.000310019	5.11169e-05	0.000155617	0
SD_Bt-00283	0.000220394	7.77686e-05	0.000118177	0.000155617	3.84113e-05
SD_Bt-30199	0	0	5.38503e-05	0	0.000651816
SD_Bt-10421	0.000367323	5.18457e-05	0.000151512	0.000132279	6.42711e-05
SD_Bt-00489	7.34646e-05	2.59229e-05	0.000173866	0.000107373	9.47524e-05
SD_Bt-10360	7.34646e-05	0.000723729	2.23534e-05	0.000275443	6.42711e-05
SD_Bt-00460	0	6.87758e-05	0.00026969	8.40349e-05	0.000176954
SD_Bt-10458	0	0.000378795	0	0.000191408	0
SD_Bt-00539	7.34646e-05	0.000250236	4.47067e-05	0.000214746	0
SD_Bt-00619	0	0.000146544	7.34703e-05	0.000252105	3.84113e-05
SD_Bt-10423	0.000146929	5.18457e-05	0.000245498	7.1582e-05	0
SD_Bt-30233	7.34646e-05	0.000129614	0.000103129	0.000132279	7.4271e-05
SD_Bt-00420	7.34646e-05	0.000189397	0.000173866	0.000203861	0.000204883
SD_Bt-10396	0.000440788	0	0.000233183	0	5.63411e-05
SD_Bt-30284	0.000220394	2.59229e-05	0.000200791	3.5791e-05	0.000118061
SD_Bt-00426	0.000440788	0	0.000129159	0	9.47524e-05
SD_Bt-00374	0.000955039	2.59229e-05	0.000100395	9.64878e-05	7.68226e-05
SD_Bt-10494	7.34646e-05	0.000189397	0.000169294	4.82439e-05	1.79298e-05
SD_Bt-30334	0.000220394	0	0.000296614	0	0
SD_Bt-00584	0	6.87758e-05	0.000176599	0.000107373	0.000138542
SD_Bt-00687	0.000146929	2.59229e-05	5.11169e-05	0.000323687	3.58596e-05
SD_Bt-00574	0	0.00023225	9.39852e-05	0.000119826	3.84113e-05
SD_Bt-30255	0	0.000103691	0	0.000407722	2.58598e-05
SD_Bt-10420	0.000661181	6.87758e-05	2.23534e-05	4.82439e-05	4.37897e-05
SD_Bt-00405	0.000220394	0	0.000179332	4.82439e-05	0.000133164
SD_Bt-10419	0	0.000172467	0.000176599	4.82439e-05	3.58596e-05
SD_Bt-00471	0	2.59229e-05	0.000381019	4.82439e-05	0.000235846
SD_Bt-30275	0.000367323	0.000120621	9.39852e-05	3.5791e-05	3.84113e-05
SD_Bt-30278	7.34646e-05	0.000120621	2.23534e-05	0.000347025	0
SD_Bt-30236	0	0	0	0	0.000358247
SD_Bt-30253	0	0.000129614	0	0.000407722	0
SD_Bt-30379	0	0.000258173	7.34703e-05	0.00016807	0
SD_Bt-00576	0	6.87758e-05	0.000254641	0	5.63411e-05
SD_Bt-30422	0	6.87758e-05	0.000198057	0	0.000112682
SD_Bt-30281	0.000220394	0.000120621	9.8557e-05	0.000155617	0
SD_Bt-30311	0.000146929	0	0.000198952	0	0.000108061
SD_Bt-30489	0	0.000533276	0	0	0
SD_Bt-00550	0	0.000328004	0.000149674	9.64878e-05	0
SD_Bt-30432	0.000146929	0	0.000249174	0	5.63411e-05
SD_Bt-30208	7.34646e-05	0.000405773	2.69251e-05	4.82439e-05	0
SD_Bt-30251	7.34646e-05	0.00018146	4.92785e-05	0.000180523	3.84113e-05
SD_Bt-30328	0	6.87758e-05	4.47067e-05	0.000252105	9.47524e-05
SD_Bt-30315	0.000220394	0	0.000104967	0	0.000174402
SD_Bt-10539	7.34646e-05	0	0.000183009	4.82439e-05	0.000112682
SD_Bt-10322	7.34646e-05	0.000311074	2.23534e-05	0.000119826	1.79298e-05
SD_Bt-30254	0.000220394	2.59229e-05	0.000138692	0.000155617	1.79298e-05
SD_Bt-10498	7.34646e-05	0.000172467	0.000146941	9.64878e-05	0
SD_Bt-00392	0.000440788	0	0.000250069	0	0.00015392
SD_Bt-00519	0.000220394	0.00019839	0.000124587	0	1.79298e-05
SD_Bt-30309	7.34646e-05	0.000172467	0	0.000312802	0
SD_Bt-00482	0.000661181	0	0.000127321	0	0
SD_Bt-30280	7.34646e-05	0.00075759	0.000104967	0.000287896	0
SD_Bt-10659	0	0	0	0	0.000345702
SD_Bt-10489	7.34646e-05	9.46986e-05	0.000162884	0	9.47524e-05
SD_Bt-00606	7.34646e-05	0.000146544	4.47067e-05	0.00016807	6.42711e-05
SD_Bt-00301	7.34646e-05	9.46986e-05	0.000231393	3.5791e-05	0
SD_Bt-00456	0.000146929	0.000172467	5.11169e-05	0.000191408	0
SD_Bt-10422	7.34646e-05	5.18457e-05	0.000233183	4.82439e-05	1.79298e-05
SD_Bt-30382	7.34646e-05	0.000120621	0.000146941	0.000132279	0
SD_Bt-30389	7.34646e-05	0.000146544	0.000102234	4.82439e-05	8.2201e-05
SD_Bt-00595	0.000146929	0.000120621	6.70601e-05	0.000155617	3.84113e-05
SD_Bt-30277	0.000220394	7.77686e-05	2.23534e-05	0.000227199	3.84113e-05
SD_Bt-00646	0	0.000189397	6.70601e-05	0.000216314	0
SD_Bt-30313	0.000146929	2.59229e-05	0.000107701	4.82439e-05	0.000130612
SD_Bt-10394	0	0.000155537	4.92785e-05	0.000275443	0
SD_Bt-10495	7.34646e-05	7.77686e-05	0.000156084	0.000155617	0
SD_Bt-00506	0	0.000155537	0.000151512	0.000107373	9.47524e-05
SD_Bt-10544	0.000293858	2.59229e-05	0.000220411	0	0
SD_Bt-00635	0	7.77686e-05	0.000122749	0.000155617	5.63411e-05
SD_Bt-30329	0.000440788	0	0.000134626	0	0.000102682
SD_Bt-30274	7.34646e-05	5.18457e-05	0.000255536	0	1.79298e-05
SD_Bt-10455	0.000220394	0.000129614	7.80421e-05	8.40349e-05	3.84113e-05
SD_Bt-10324	0	2.59229e-05	0.000122749	0.000107373	0.000120612
SD_Bt-10497	7.34646e-05	2.59229e-05	0	0.000396836	2.58598e-05
SD_Bt-10387	0	0.000224313	2.23534e-05	0.000298781	7.68226e-05
SD_Bt-00596	0	0.000146544	0.000220411	0.000143164	9.47524e-05
SD_Bt-10437	7.34646e-05	0.00019839	0	0.000203861	3.84113e-05
SD_Bt-30393	0	0.000120621	4.47067e-05	3.5791e-05	0.000179505
SD_Bt-10496	0.000514252	0	0.000118177	0	3.84113e-05
SD_Bt-10594	0	0	0.000250069	0	7.68226e-05
SD_Bt-30285	0	0.000129614	0	0.000359478	0
SD_Bt-30524	0	0	0	0	0.00032522
SD_Bt-30433	0	0.000258173	0	0.000228767	0
SD_Bt-30310	0.000514252	0	0.000103129	3.5791e-05	2.58598e-05
SD_Bt-30345	0	2.59229e-05	6.70601e-05	4.82439e-05	0.000207435
SD_Bt-00718	7.34646e-05	2.59229e-05	0.000145102	3.5791e-05	0.000112682
SD_Bt-00377	7.34646e-05	0.000137552	4.47067e-05	0.000155617	5.63411e-05
SD_Bt-30504	7.34646e-05	0.000576129	5.11169e-05	3.5791e-05	9.47524e-05
SD_Bt-30339	0	5.18457e-05	0.000149674	0.000143164	3.84113e-05
SD_Bt-30259	0	0.000233306	5.38503e-05	9.64878e-05	4.37897e-05
SD_Bt-00659	0	0.000129614	0.000124587	4.82439e-05	7.4271e-05
SD_Bt-00531	0.000514253	0	0.000147836	0	7.17193e-05
SD_Bt-30384	0.000146929	0	0.000250069	0	1.79298e-05
SD_Bt-30330	0	6.87758e-05	0	0.000406154	0
SD_Bt-00532	0	0.000344935	0	0.000191408	0
SD_Bt-00459	0	0.000155537	5.38503e-05	0.000180523	3.84113e-05
SD_Bt-00527	0.000220394	7.77686e-05	7.80421e-05	8.40349e-05	5.63411e-05
SD_Bt-10457	7.34646e-05	0.000344934	2.23534e-05	0	3.84113e-05
SD_Bt-30380	0.000146929	0.000137552	4.92785e-05	3.5791e-05	0.000100131
SD_Bt-30374	0	2.59229e-05	4.47067e-05	0.000119826	0.000171575
SD_Bt-10453	0.000293858	0.00019839	2.69251e-05	8.40349e-05	0
SD_Bt-30373	0	0.000120621	0.000130054	0	0.000102682
SD_Bt-10459	0.000146929	0.00018146	9.58236e-05	9.64878e-05	1.79298e-05
SD_Bt-30343	7.34646e-05	0	0.000224039	0	6.42711e-05
SD_Bt-10603	0	0	4.47067e-05	0	0.000266327
SD_Bt-00671	0	7.77686e-05	7.62037e-05	0.000132279	9.47524e-05
SD_Bt-30338	0.000220394	0	0.000145102	0	9.22008e-05
SD_Bt-30371	0	0	0.000154246	0	0.000156472
SD_Bt-00608	0	2.59229e-05	4.47067e-05	0.000287896	5.63411e-05
SD_Bt-30340	0.000440788	2.59229e-05	0.000127321	0	1.79298e-05
SD_Bt-30335	0	2.59229e-05	7.16319e-05	0.000214746	7.68226e-05
SD_Bt-10545	7.34646e-05	0.000146544	0.000100395	7.1582e-05	3.84113e-05
SD_Bt-00620	0.000367323	0	4.92785e-05	3.5791e-05	0.000112682
SD_Bt-10542	7.34646e-05	2.59229e-05	0.000124587	0.000119826	6.17195e-05
SD_Bt-30332	0	0.000129614	0	0.000216314	7.68226e-05
SD_Bt-30444	7.34646e-05	0.000284096	0	0.000132279	0
SD_Bt-10657	0	2.59229e-05	0.000151512	0	0.000133164
SD_Bt-10597	0.000220394	0	0.000131892	4.82439e-05	6.42711e-05
SD_Bt-10383	0	2.59229e-05	0.000181171	9.64878e-05	3.84113e-05
SD_Bt-30612	0	0	0	4.82439e-05	0.000268879
SD_Bt-30438	0	0	0.000161551	3.5791e-05	0.000115234
SD_Bt-00663	0.000514252	0	0.000129159	0	0
SD_Bt-30772	7.34646e-05	0.000412655	0	0	0
SD_Bt-00668	0	0.000224313	9.8557e-05	4.82439e-05	1.79298e-05
SD_Bt-00331	0.000367323	0	0.000175704	0	0
SD_Bt-00645	0.000146929	0.000155537	4.47067e-05	0.000239652	0
SD_Bt-30513	0	0.000189397	5.11169e-05	0.000180523	0
SD_Bt-00497	0	0.000120621	5.11169e-05	0.000191408	3.84113e-05
SD_Bt-30342	0	5.18457e-05	0.000188476	0	7.4271e-05
SD_Bt-30344	0.000587717	0	8.07754e-05	0	1.79298e-05
SD_Bt-00762	0	0.000146544	0.000102234	8.40349e-05	3.84113e-05
SD_Bt-10424	0	0.000103692	0.000214895	0	0.000110131
SD_Bt-30423	0	0.000146544	2.23534e-05	0.000144732	7.68226e-05
SD_Bt-00607	0	0.000224313	7.80421e-05	7.1582e-05	1.79298e-05
SD_Bt-10500	0	5.18457e-05	0.00018797	4.82439e-05	3.84113e-05
SD_Bt-30377	0.000220394	0.000120621	7.34703e-05	7.1582e-05	1.79298e-05
SD_Bt-30394	0	0.000163474	0.000116339	3.5791e-05	4.37897e-05
SD_Bt-10668	7.34646e-05	0.000137552	9.58236e-05	3.5791e-05	5.63411e-05
SD_Bt-30385	0.000146929	2.59229e-05	4.47067e-05	7.1582e-05	0.000133164
SD_Bt-00700	0.000514252	0.000103691	5.11169e-05	0	0
SD_Bt-00277	7.34646e-05	0.000103691	0	0.000180523	7.68226e-05
SD_Bt-30283	0	0	0	0	0.000290668
SD_Bt-30434	7.34646e-05	0.000163474	0.000252803	3.5791e-05	3.84113e-05
SD_Bt-30337	0	0.000103691	2.69251e-05	0.000264558	1.79298e-05
SD_Bt-10491	0	0.000250236	2.69251e-05	0.000144732	0
SD_Bt-00378	0.000146929	5.18457e-05	0.000206258	0	0
SD_Bt-30502	0	6.87758e-05	2.69251e-05	0.000325255	0
SD_Bt-00325	0	0.000103691	7.62037e-05	0.000216314	0
SD_Bt-30428	0	2.59229e-05	9.58236e-05	0.000264558	0
SD_Bt-00647	7.34646e-05	0.00019839	2.23534e-05	0.000107373	3.84113e-05
SD_Bt-10541	0	5.18457e-05	0.000167456	7.1582e-05	3.84113e-05
SD_Bt-30429	7.34646e-05	0	0.000227716	0	3.58596e-05
SD_Bt-30392	0.000293858	0.00021532	2.23534e-05	3.5791e-05	0
SD_Bt-10538	0.000146929	0.000146544	2.23534e-05	0.000119826	3.84113e-05
SD_Bt-00613	0	6.87758e-05	7.80421e-05	7.1582e-05	0.000115234
SD_Bt-10499	7.34646e-05	0.000344934	0	4.82439e-05	0
SD_Bt-30430	0	0.000189397	0	0.000239652	0
SD_Bt-30390	0.000293858	2.59229e-05	0	0.000216314	2.58598e-05
SD_Bt-30589	0.000220394	0.000163474	5.11169e-05	3.5791e-05	7.68226e-05
SD_Bt-30441	7.34646e-05	0	0.00014053	3.5791e-05	9.47524e-05
SD_Bt-00648	7.34646e-05	0.00019839	7.80421e-05	7.1582e-05	0
SD_Bt-00486	0.000146929	2.59229e-05	0.000183904	4.82439e-05	0
SD_Bt-00623	7.34646e-05	7.77686e-05	9.58236e-05	0.000107373	3.84113e-05
SD_Bt-00494	0.000220394	0.00044757	2.69251e-05	0.000252105	0
SD_Bt-00605	0	0.000129614	6.70601e-05	0.000107373	5.63411e-05
SD_Bt-30494	0	0.000206327	0	0.000214746	0
SD_Bt-10490	0	0.000155537	0	0.000264558	0
SD_Bt-30386	7.34646e-05	0.000224313	7.34703e-05	4.82439e-05	0
SD_Bt-10670	0	6.87758e-05	9.8557e-05	4.82439e-05	0.000102682
SD_Bt-30509	0.000220394	9.46987e-05	0.000100395	0.000132279	4.37896e-05
SD_Bt-30593	0	0	0.000278833	0	0
SD_Bt-10675	0.000220394	0	0.000205363	0	0
SD_Bt-30596	0	2.59229e-05	0.000261051	0	0
SD_Bt-10493	0	5.18457e-05	8.94134e-05	0.000119826	7.4271e-05
SD_Bt-30336	7.34646e-05	5.18457e-05	0.000174761	0	4.37897e-05
SD_Bt-30506	7.34646e-05	0	0.000178437	0	7.4271e-05
SD_Bt-30387	7.34646e-05	0	0.000250964	0	0
SD_Bt-30884	0	0.000412655	0	0	0
SD_Bt-30437	7.34646e-05	5.18457e-05	2.69251e-05	0.00016807	7.68226e-05
SD_Bt-00689	7.34646e-05	2.59229e-05	0.000103129	7.1582e-05	8.2201e-05
SD_Bt-00390	0.000367323	0	0.000102234	4.82439e-05	1.79298e-05
SD_Bt-10671	7.34646e-05	0	0.000428001	0	7.68226e-05
SD_Bt-30592	7.34646e-05	0	7.80421e-05	0	0.000171575
SD_Bt-30590	0	0.000326949	0	8.40349e-05	0
SD_Bt-10598	0	0.000146544	4.92785e-05	0.000132279	3.84113e-05
SD_Bt-10543	0	0.000129614	5.11169e-05	0.000203861	0
SD_Bt-30606	0.000146929	0.000137552	0.000100395	4.82439e-05	0
SD_Bt-10492	0	0.000129614	2.69251e-05	0.000239652	0
SD_Bt-00761	0.000440788	0	0.000102234	3.5791e-05	0
SD_Bt-30372	0.000293858	7.77686e-05	0.000122749	0	0
SD_Bt-10540	0.000146929	0.00019839	2.69251e-05	9.64878e-05	0
SD_Bt-30442	0	0	0	0	0.000272463
SD_Bt-10600	0	0.000129614	5.11169e-05	0.000144732	3.84113e-05
SD_Bt-10661	0	9.46987e-05	0.000281566	3.5791e-05	0
SD_Bt-30424	0.000587717	0	5.11169e-05	3.5791e-05	0
SD_Bt-30601	0	0	0.000251908	0	1.79298e-05
SD_Bt-30491	0	0.000404717	0	0	0
SD_Bt-00640	0.000587717	0	7.34703e-05	0	0
SD_Bt-30376	0.00080811	0	0	0	0
SD_Bt-30391	0	0.000155537	0	0.000300349	0
SD_Bt-00719	7.34646e-05	0.000146544	6.70601e-05	0.000119826	0
SD_Bt-30728	0	0	0	0	0.000268879
SD_Bt-30490	7.34646e-05	0.000137552	2.23534e-05	8.40349e-05	7.4271e-05
SD_Bt-10667	7.34646e-05	9.46986e-05	0.000100395	3.5791e-05	5.63411e-05
SD_Bt-10674	0	0	0.000267851	0	0
SD_Bt-10762	0	0.000120622	0.000129159	0.000132279	9.47524e-05
SD_Bt-00624	0.000734646	0	2.23534e-05	0	0
SD_Bt-30499	7.34646e-05	0	7.34703e-05	0	0.000169023
SD_Bt-30519	7.34646e-05	0	0.000185743	0	5.63411e-05
SD_Bt-00518	0	6.87758e-05	0.000100395	8.40349e-05	6.42711e-05
SD_Bt-30600	0	2.59229e-05	5.11169e-05	0.000180523	7.68226e-05
SD_Bt-00579	0.000293858	0	0.000129159	0	3.84113e-05
SD_Bt-00413	7.34646e-05	2.59229e-05	0.000223144	0	0
SD_Bt-30620	0	0	0.000149674	0	0.000115234
SD_Bt-10592	0	6.87758e-05	5.11169e-05	0	0.000167229
SD_Bt-10672	7.34646e-05	5.18457e-05	0.000124587	0.000119826	0
SD_Bt-30427	0	0	4.92785e-05	3.5791e-05	0.000190262
SD_Bt-10764	0.000367323	0	0.000102234	0	3.84113e-05
SD_Bt-30378	0	0	0	0.000393701	0
SD_Bt-30723	0	0	0.000129159	0	0.000133164
SD_Bt-30514	0.000220394	0	0.000100395	3.5791e-05	6.42711e-05
SD_Bt-10741	0	9.46986e-05	0.000118177	0.000252105	3.84113e-05
SD_Bt-10744	7.34646e-05	0.000189397	0	4.82439e-05	7.68226e-05
SD_Bt-30717	0	0.000137552	7.34703e-05	8.40349e-05	3.84113e-05
SD_Bt-10665	7.34646e-05	9.46986e-05	9.58236e-05	4.82439e-05	4.37897e-05
SD_Bt-30623	0	2.59229e-05	0.000129159	0	0.000112682
SD_Bt-30425	0.000293858	0	0.00012091	0	3.84113e-05
SD_Bt-10091	0	0.000172467	0	0.000155617	3.84113e-05
SD_Bt-30436	7.34646e-05	2.59229e-05	0.00012091	8.40349e-05	3.84113e-05
SD_Bt-00625	0	0.000146544	4.92785e-05	0.000203861	1.79298e-05
SD_Bt-10852	0	0	0.000178437	0	7.68226e-05
SD_Bt-30327	0	0	0	0	0.000254808
SD_Bt-00610	0.000514252	0.000250236	0	0	0
SD_Bt-30375	7.34646e-05	0.000224313	0	0.000119826	0
SD_Bt-30633	7.34646e-05	0.000137552	6.70601e-05	4.82439e-05	3.84113e-05
SD_Bt-00424	7.34646e-05	0.000120621	2.69251e-05	0.000155617	1.79298e-05
SD_Bt-30588	7.34646e-05	0	9.58236e-05	0	0.000133164
SD_Bt-30627	0	6.87758e-05	7.34703e-05	0.000143164	3.84113e-05
SD_Bt-30388	7.34646e-05	0.00018146	5.11169e-05	8.40349e-05	0
SD_Bt-30495	0	0.000189397	2.23534e-05	0.000155617	0
SD_Bt-30426	0.000587717	0	0	0	5.63411e-05
SD_Bt-10847	0	9.46986e-05	0.000124587	9.64878e-05	0
SD_Bt-10664	0	0.000241243	0.000170188	7.1582e-05	3.84113e-05
SD_Bt-30443	0.000293858	0	0.000118177	0	3.58596e-05
SD_Bt-30381	0	0.000103691	2.23534e-05	0.000143164	6.42711e-05
SD_Bt-00542	7.34646e-05	7.77686e-05	4.47067e-05	0.00016807	1.79298e-05
SD_Bt-30727	0	0.0004645	0	4.82439e-05	1.79298e-05
SD_Bt-30619	0	9.46986e-05	0.000151512	0	3.58596e-05
SD_Bt-30523	0	0.000146544	0	0.000228767	0
SD_Bt-00549	0.000293858	0	0.000151512	0	0
SD_Bt-00578	0	0	7.16319e-05	3.5791e-05	0.000153645
SD_Bt-30746	0	0.000301026	0	7.1582e-05	0
SD_Bt-30492	0.000367323	0	0.00014053	0	9.47524e-05
SD_Bt-10832	0	0.000163474	0.000100395	0	3.84113e-05
SD_Bt-00517	0.000146929	0.000103691	2.69251e-05	9.64878e-05	3.84113e-05
SD_Bt-30518	0	0.000120621	7.34703e-05	3.5791e-05	6.96495e-05
SD_Bt-30383	7.34646e-05	0.000250236	0	8.40349e-05	0
SD_Bt-30493	0	0.00021532	0	0.000155617	0
SD_Bt-30500	0.000146929	9.46986e-05	2.23534e-05	0.00016807	0
SD_Bt-30511	0	0	2.23534e-05	0.00033614	0
SD_Bt-30737	0	0	0.000151512	0	9.47524e-05
SD_Bt-00680	7.34646e-05	0.000258173	4.92785e-05	0	0
SD_Bt-00712	7.34646e-05	0.000137552	7.34703e-05	8.40349e-05	0
SD_Bt-30341	7.34646e-05	0	0	0	0.000221018
SD_Bt-30370	0.000146929	2.59229e-05	0.000143264	0	3.58596e-05
SD_Bt-10340	0.000661181	2.59229e-05	0.00012732	4.82439e-05	1.79298e-05
SD_Bt-30435	0.000734646	0	0	0	0
SD_Bt-30913	0	0	0.000226821	0	1.79298e-05
SD_Bt-00745	7.34646e-05	0.000241243	2.69251e-05	4.82439e-05	0
SD_Bt-10761	7.34646e-05	0	0.000181171	0	3.84113e-05
SD_Bt-30614	0.000146929	9.46986e-05	0.000131892	0	0
SD_Bt-00312	0	2.59229e-05	0.000208096	0	1.79298e-05
SD_Bt-10749	0.000220394	0.000163474	2.23534e-05	0	3.84113e-05
SD_Bt-00496	0	2.59229e-05	4.47067e-05	4.82439e-05	0.000148542
SD_Bt-30517	7.34646e-05	2.59229e-05	0.000198952	0	0
SD_Bt-00419	0.000293858	2.59229e-05	0.000125482	0	0
SD_Bt-10593	0.000587717	2.59229e-05	2.69251e-05	0	0
SD_Bt-30756	0	0	0.000183009	0	5.63411e-05
SD_Bt-10443	0.000146929	0.00021532	0.000104967	3.5791e-05	5.63411e-05
SD_Bt-00677	7.34646e-05	0.000120621	5.38503e-05	0.000119826	0
SD_Bt-30496	0	0.000103691	5.11169e-05	0.000119826	3.84113e-05
SD_Bt-30616	0	0	0.000161551	0	7.68226e-05
SD_Bt-10857	0	9.46986e-05	0.000178437	8.40349e-05	2.58598e-05
SD_Bt-30905	0	0.000206327	0.000100395	0	0
SD_Bt-00260	0.000146929	5.18457e-05	0.000130054	3.5791e-05	0
SD_Bt-30927	0	0.000137552	5.11169e-05	8.40349e-05	3.84113e-05
SD_Bt-10602	7.34646e-05	7.77686e-05	9.8557e-05	3.5791e-05	3.84113e-05
SD_Bt-10763	0	0.000189397	2.23534e-05	4.82439e-05	5.63411e-05
SD_Bt-00499	7.34646e-05	0	5.38503e-05	3.5791e-05	0.000133921
SD_Bt-00553	0.000220394	2.59229e-05	0.000145102	0	0
SD_Bt-10696	0	0.000146544	5.11169e-05	0.000155617	3.84113e-05
SD_Bt-00307	0.000367323	0.000224313	7.34703e-05	0.000216314	0
SD_Bt-00681	0	0	0.000210829	0	7.68226e-05
SD_Bt-30948	0	0	0.000124587	4.82439e-05	7.68226e-05
SD_Bt-30431	0.000220394	5.18457e-05	0.000125482	0	0
SD_Bt-30774	0.000146929	0	0.000102234	0	8.2201e-05
SD_Bt-10596	0	0.000103691	5.38503e-05	0.000107373	3.84113e-05
SD_Bt-00649	0	0.000224313	2.69251e-05	8.40349e-05	0
SD_Bt-10750	7.34646e-05	0.00021532	0	9.64878e-05	0
SD_Bt-30766	7.34646e-05	0.000206327	2.23534e-05	7.1582e-05	0
SD_Bt-00510	0.000220394	2.59229e-05	0.00014053	0	0
SD_Bt-10599	7.34646e-05	0.000103691	2.69251e-05	0.000107373	3.84113e-05
SD_Bt-30610	7.34646e-05	6.87758e-05	0.000103129	0	5.63411e-05
SD_Bt-30632	0	5.18457e-05	7.34703e-05	0.000180523	0
SD_Bt-00695	0	0	0.000189809	0	3.84113e-05
SD_Bt-00534	0	0	0	0	0.000227916
SD_Bt-30722	0	6.87758e-05	2.23534e-05	9.64878e-05	9.47524e-05
SD_Bt-10666	7.34646e-05	2.59229e-05	6.70601e-05	0.000119826	3.84113e-05
SD_Bt-30748	0	0.000137552	4.92785e-05	7.1582e-05	3.84113e-05
SD_Bt-10742	7.34646e-05	5.18457e-05	7.34703e-05	8.40349e-05	3.84113e-05
SD_Bt-00337	0	7.77686e-05	5.11169e-05	0.000119826	4.37897e-05
SD_Bt-00521	0.000220394	0	0.000129159	3.5791e-05	0
SD_Bt-30903	7.34646e-05	6.87758e-05	0.000156084	0	0
SD_Bt-00555	0.000220394	0	9.58236e-05	0	5.63411e-05
SD_Bt-00355	0	0.000206327	2.23534e-05	7.1582e-05	1.79298e-05
SD_Bt-10831	7.34646e-05	0	0.000183009	0	1.79298e-05
SD_Bt-10755	7.34646e-05	0	0.000227716	4.82439e-05	1.79298e-05
SD_Bt-10595	0	0.000224313	2.69251e-05	7.1582e-05	0
SD_Bt-30764	0	0.000163474	2.69251e-05	0.000132279	0
SD_Bt-00759	7.34646e-05	0.000103691	0	0.00016807	1.79298e-05
SD_Bt-10859	0	0	0	0	0.000223295
SD_Bt-10756	7.34646e-05	0	0.000122749	4.82439e-05	4.37897e-05
SD_Bt-10601	0	2.59229e-05	7.62037e-05	3.5791e-05	0.000105509
SD_Bt-10658	7.34646e-05	9.46986e-05	4.92785e-05	4.82439e-05	5.37895e-05
SD_Bt-30603	0.000220394	2.59229e-05	0.000169294	0	3.84113e-05
SD_Bt-30497	7.34646e-05	0.000129614	7.34703e-05	0	3.84113e-05
SD_Bt-00411	0.000146929	0.000155537	2.23534e-05	7.1582e-05	0
SD_Bt-00488	0.000514252	0	5.11169e-05	0	0
SD_Bt-30626	7.34646e-05	2.59229e-05	0.000118177	3.5791e-05	3.84113e-05
SD_Bt-10841	0	2.59229e-05	9.58236e-05	4.82439e-05	7.68226e-05
SD_Bt-30512	0.000146929	0	0.000183904	4.82439e-05	7.42709e-05
SD_Bt-10751	0	2.59229e-05	0.000100395	0.000155617	0
SD_Bt-30618	0.000220394	5.18457e-05	5.11169e-05	3.5791e-05	3.84113e-05
SD_Bt-00693	7.34646e-05	0	2.23534e-05	0.000203861	3.84113e-05
SD_Bt-30721	0	0.000163474	0	0.00016807	0
SD_Bt-00744	7.34646e-05	0	2.69251e-05	0.000227199	1.79298e-05
SD_Bt-10669	0	7.77686e-05	0	0.00016807	5.63411e-05
SD_Bt-30628	7.34646e-05	9.46986e-05	7.62037e-05	0	5.63411e-05
SD_Bt-00566	0	7.77686e-05	0	0.000252105	0
SD_Bt-30957	0	6.87758e-05	0.000173866	0	0
SD_Bt-00702	0	5.18457e-05	7.16319e-05	0.000143164	1.79298e-05
SD_Bt-30609	0	0.000120621	4.47067e-05	8.40349e-05	3.84113e-05
SD_Bt-30716	0	0	0	0	0.000218673
SD_Bt-00786	7.34646e-05	0.000146544	0	0.000144732	0
SD_Bt-30719	7.34646e-05	9.46986e-05	5.11169e-05	0.000119826	0
SD_Bt-00666	0.000367323	0	9.58236e-05	0	0
SD_Bt-00421	0.000293858	0.000146544	2.23534e-05	0	0
SD_Bt-10645	0	0.000137552	0.000100395	0	2.58598e-05
SD_Bt-00209	7.34646e-05	0	0.000225878	0	4.37897e-05
SD_Bt-30508	0	0.000250236	5.11169e-05	0	0
SD_Bt-30595	0	2.59229e-05	0	0.000216314	5.63411e-05
SD_Bt-30597	0	2.59229e-05	0	0.000300349	0
SD_Bt-30631	0	2.59229e-05	4.92785e-05	0.00016807	3.84113e-05
SD_Bt-00597	7.34646e-05	0.000120621	4.92785e-05	3.5791e-05	3.84113e-05
SD_Bt-30735	7.34646e-05	0	0.000191647	0	0
SD_Bt-30613	0	0	0.000103129	0	0.000112682
SD_Bt-30501	0.000146929	2.59229e-05	0.000107701	3.5791e-05	1.79298e-05
SD_Bt-30622	0	6.87758e-05	0	0	0.00016978
SD_Bt-00850	0	6.87758e-05	2.23534e-05	4.82439e-05	0.000115234
SD_Bt-00709	0	9.46986e-05	5.11169e-05	3.5791e-05	7.68226e-05
SD_Bt-10746	7.34646e-05	2.59229e-05	0.000134626	0	3.84113e-05
SD_Bt-30515	0.000146929	7.77686e-05	4.92785e-05	9.64878e-05	0
SD_Bt-10503	0	0	2.23534e-05	0	0.000192057
SD_Bt-30617	0.000367323	0	0.000224983	0	1.79298e-05
SD_Bt-00602	0.000220394	0	0.000102234	0	3.84113e-05
SD_Bt-10839	0.000146929	6.87758e-05	8.07754e-05	0	3.84113e-05
SD_Bt-30972	0	0	0.000104967	4.82439e-05	7.68226e-05
SD_Bt-10960	0	6.87758e-05	7.34703e-05	8.40349e-05	3.84113e-05
SD_Bt-10660	7.34646e-05	5.18457e-05	9.8557e-05	8.40349e-05	0
SD_Bt-10860	0	2.59229e-05	7.80421e-05	0.000119826	3.84113e-05
SD_Bt-10758	0	5.18457e-05	7.62037e-05	9.64878e-05	3.84113e-05
SD_Bt-00367	0	0.000103692	0.000269689	3.5791e-05	0.000102682
SD_Bt-10850	7.34646e-05	2.59229e-05	5.11169e-05	0.000180523	0
SD_Bt-30607	0	0	5.11169e-05	0	0.00016185
SD_Bt-00609	0	0.000146544	2.69251e-05	0.000132279	0
SD_Bt-30773	0.000146929	0	5.11169e-05	0	0.000112682
SD_Bt-00661	0	0.00018146	6.70601e-05	3.5791e-05	0
SD_Bt-10448	7.34646e-05	0.000120621	2.69251e-05	0.000119826	0
SD_Bt-10759	0	9.46986e-05	0.000228611	4.82439e-05	0
SD_Bt-30440	0	5.18457e-05	6.70601e-05	8.40349e-05	5.37895e-05
SD_Bt-00563	7.34646e-05	7.77686e-05	5.11169e-05	4.82439e-05	5.17197e-05
SD_Bt-30630	0.000146929	0.000146544	0	9.64878e-05	0
SD_Bt-10982	0	0.00023225	0	8.40349e-05	0
SD_Bt-30598	0.000220394	5.18457e-05	0	9.64878e-05	3.84113e-05
SD_Bt-30608	0	0.000146544	8.07754e-05	4.82439e-05	0
SD_Bt-10833	0	9.46986e-05	4.47067e-05	9.64878e-05	3.84113e-05
SD_Bt-00507	0.000146929	0.000120621	0.000149674	4.82439e-05	3.84113e-05
SD_Bt-30594	0.000293858	0	0	8.40349e-05	5.63411e-05
SD_Bt-30926	0	0	0	0	0.000209986
SD_Bt-10678	0	0	0	0	0.000209986
SD_Bt-30928	0	0	0.000209934	0	0
SD_Bt-10535	0.000808111	6.87758e-05	0.000251908	0	7.42709e-05
SD_Bt-00291	0	0	0.000145102	0	6.42711e-05
SD_Bt-00573	7.34646e-05	9.46986e-05	2.69251e-05	8.40349e-05	3.84113e-05
SD_Bt-30503	0	0	0	0	0.000208949
SD_Bt-10753	0	7.77686e-05	5.11169e-05	0.000119826	2.58598e-05
SD_Bt-00525	7.34646e-05	7.77686e-05	4.92785e-05	8.40349e-05	2.58598e-05
SD_Bt-00552	7.34646e-05	7.77686e-05	5.11169e-05	0.000119826	0
SD_Bt-10673	0	0	7.34703e-05	0	0.000133439
SD_Bt-00212	0.000146929	5.18457e-05	8.07754e-05	3.5791e-05	1.79298e-05
SD_Bt-00639	0.000514252	5.18457e-05	0	0	0
SD_Bt-00428	0.000146929	0.00018146	8.07754e-05	3.5791e-05	0
SD_Bt-00642	0	9.46986e-05	2.69251e-05	0.000119826	3.58596e-05
SD_Bt-31183	0	0.000137552	5.11169e-05	3.5791e-05	3.84113e-05
SD_Bt-30916	0	0.000206327	4.92785e-05	0	1.79298e-05
SD_Bt-10662	0	0.000155537	5.11169e-05	0.000119826	3.84113e-05
SD_Bt-10853	0.000293858	6.87758e-05	2.23534e-05	0	3.84113e-05
SD_Bt-10754	0	0.000146544	2.69251e-05	0.000119826	0
SD_Bt-31893	0	0	0.000204468	0	0
SD_Bt-30971	7.34646e-05	0.000163474	0	4.82439e-05	3.84113e-05
SD_Bt-30979	0.000146929	0	7.80421e-05	0	7.68226e-05
SD_Bt-10934	0	0.000137552	0	0.00016807	0
SD_Bt-00784	7.34646e-05	0	0.000143264	0	3.58596e-05
SD_Bt-30730	0	0	0.000203524	0	0
SD_Bt-00707	0	0.000172467	0	0.000132279	0
SD_Bt-30520	0	5.18457e-05	4.92785e-05	0.000178955	0
SD_Bt-00302	0	7.77686e-05	0.000127321	3.5791e-05	0
SD_Bt-00726	0	2.59229e-05	7.80421e-05	0.000107373	3.58596e-05
SD_Bt-00749	0	0.00021532	2.69251e-05	4.82439e-05	0
SD_Bt-10663	0	0.000103691	2.69251e-05	0.000132279	1.79298e-05
SD_Bt-11123	0	6.87758e-05	0.000156084	0	0
SD_Bt-30946	0	0.000137552	0	0.000107373	3.84113e-05
SD_Bt-30602	0	0.000172467	2.23534e-05	9.64878e-05	0
SD_Bt-30611	0	5.18457e-05	2.23534e-05	0.000216314	0
SD_Bt-10760	7.34646e-05	0	0.000122749	0	5.37895e-05
SD_Bt-30498	0	0	0	0	0.000201018
SD_Bt-10739	0	2.59229e-05	7.16319e-05	0.00016807	0
SD_Bt-30917	0	6.87758e-05	5.11169e-05	0.000155617	0
SD_Bt-30769	0.000146929	9.46986e-05	0	4.82439e-05	5.63411e-05
SD_Bt-00535	0.000367323	0	7.80421e-05	0	0
SD_Bt-10972	0.000146929	6.87758e-05	7.34703e-05	4.82439e-05	0
SD_Bt-30955	0	6.87758e-05	0	0	0.000154402
SD_Bt-31231	7.34646e-05	0	0.000175704	0	0
SD_Bt-00654	0	0	7.34703e-05	3.5791e-05	0.000102682
SD_Bt-30516	0	0.000103691	4.47067e-05	7.1582e-05	3.84113e-05
SD_Bt-30941	0	6.87758e-05	2.69251e-05	4.82439e-05	9.47524e-05
SD_Bt-10329	0	0	0.000198952	0	0
SD_Bt-30605	0	7.77686e-05	0.000122749	3.5791e-05	0
SD_Bt-10357	0.000514252	0	2.69251e-05	0	0
SD_Bt-00571	7.34646e-05	2.59229e-05	9.39852e-05	3.5791e-05	3.84113e-05
SD_Bt-30729	7.34646e-05	0.000120621	2.23534e-05	4.82439e-05	3.84113e-05
SD_Bt-30624	7.34646e-05	5.18457e-05	0	0.000180523	1.79298e-05
SD_Bt-30953	0	0	0.000158817	0	3.84113e-05
SD_Bt-10830	0	0.000146544	7.34703e-05	0	2.58598e-05
SD_Bt-10748	0	0.00019839	0	9.64878e-05	0
SD_Bt-30732	0	0.000189397	2.23534e-05	7.1582e-05	0
SD_Bt-00514	0.000146929	0	0.000129159	0	1.79298e-05
SD_Bt-10861	0	2.59229e-05	0.000102234	0.000239652	0
SD_Bt-30932	0.000146929	0	0.000146941	0	0
SD_Bt-30634	7.34646e-05	7.77686e-05	5.11169e-05	4.82439e-05	3.58596e-05
SD_Bt-00711	0	5.18457e-05	0	0.00024122	0
SD_Bt-10736	0	2.59229e-05	8.94134e-05	4.82439e-05	5.63411e-05
SD_Bt-00416	0.000146929	0	5.38503e-05	0	9.22008e-05
SD_Bt-00826	7.34646e-05	0	2.23534e-05	4.82439e-05	0.000115234
SD_Bt-00444	7.34646e-05	0.000120621	2.69251e-05	3.5791e-05	3.84113e-05
SD_Bt-10088	0	0.000120621	4.92785e-05	9.64878e-05	0
SD_Bt-00592	0	0.000206328	0.000129159	0	0
SD_Bt-10743	0	5.18457e-05	4.92785e-05	0.000107373	3.84113e-05
SD_Bt-30758	7.34646e-05	9.46986e-05	0	0.000132279	1.79298e-05
SD_Bt-30615	7.34646e-05	5.18457e-05	2.23534e-05	0.00016807	0
SD_Bt-30922	0	0	0.000104967	0.000132279	0
SD_Bt-10838	0.000146929	0	4.92785e-05	0	9.47524e-05
SD_Bt-10844	0.000293858	0	5.11169e-05	0	4.37897e-05
SD_Bt-30978	0	5.18457e-05	0.000102234	8.40349e-05	0
SD_Bt-30745	0	0	0.000118177	0	7.4271e-05
SD_Bt-10840	7.34646e-05	9.46986e-05	8.07754e-05	3.5791e-05	0
SD_Bt-10740	7.34646e-05	2.59229e-05	7.62037e-05	0	7.4271e-05
SD_Bt-10332	0	0	0.000118177	8.40349e-05	1.79298e-05
SD_Bt-10765	0.000146929	7.77686e-05	0	9.64878e-05	2.58598e-05
SD_Bt-30739	0	5.18457e-05	0.000100395	8.40349e-05	0
SD_Bt-10636	0	0	0.000158817	4.82439e-05	0
SD_Bt-30934	0	0.000189397	0	9.64878e-05	0
SD_Bt-00791	7.34646e-05	0	2.69251e-05	3.5791e-05	0.000115234
SD_Bt-30974	0	0	0	0	0.000189505
SD_Bt-30591	0.000220394	2.59229e-05	8.07754e-05	0	1.79298e-05
SD_Bt-00622	7.34646e-05	0.000129614	2.23534e-05	8.40349e-05	0
SD_Bt-30942	0	9.46986e-05	4.92785e-05	0	7.68226e-05
SD_Bt-30759	0	9.46986e-05	2.23534e-05	0.000155617	0
SD_Bt-00683	0	7.77686e-05	5.11169e-05	7.1582e-05	3.84113e-05
SD_Bt-00665	7.34646e-05	2.59229e-05	2.69251e-05	0.000180523	0
SD_Bt-30897	7.34646e-05	2.59229e-05	0.000129159	0	1.79298e-05
SD_Bt-10986	0	6.87758e-05	2.23534e-05	0.000180523	0
SD_Bt-31331	0	0	0.000156084	4.82439e-05	0
SD_Bt-10858	0	0	7.80421e-05	0	0.000110131
SD_Bt-30731	0	0.000146544	0	9.64878e-05	2.58598e-05
SD_Bt-10745	0	7.77686e-05	0	0.000203861	0
SD_Bt-30770	7.34646e-05	5.18457e-05	0	0.000192976	0
SD_Bt-30439	0	0.000233306	0	4.82439e-05	0
SD_Bt-30969	0.000293858	0	5.11169e-05	0	3.84113e-05
SD_Bt-30909	0	0.000189397	2.23534e-05	0	3.84113e-05
SD_Bt-31292	0	0.000163474	7.80421e-05	0	0
SD_Bt-30510	0.000293859	0.000129614	2.69251e-05	4.82439e-05	0
SD_Bt-30989	0	2.59229e-05	5.11169e-05	0.000119826	3.84113e-05
SD_Bt-00316	0.000146929	2.59229e-05	2.23534e-05	0.000119826	1.79298e-05
SD_Bt-00694	7.34646e-05	7.77686e-05	5.38503e-05	8.40349e-05	0
SD_Bt-30720	0.000146929	2.59229e-05	7.80421e-05	3.5791e-05	1.79298e-05
SD_Bt-30952	0	0	0.000185743	0	0
SD_Bt-00121	0.000146929	9.46986e-05	0	7.1582e-05	2.58598e-05
SD_Bt-31932	0	0	0.000153351	4.82439e-05	0
SD_Bt-30986	0.000220394	0	7.34703e-05	0	3.84113e-05
SD_Bt-30525	0	0	0	0	0.000185158
SD_Bt-30750	0	5.18457e-05	0.000100395	4.82439e-05	1.79298e-05
SD_Bt-30891	0	0	0	0.000348593	0
SD_Bt-31206	0	0.000137552	2.23534e-05	4.82439e-05	3.84113e-05
SD_Bt-00070	0	0	5.38503e-05	0	0.000130612
SD_Bt-10843	0	0.000146544	2.23534e-05	9.64878e-05	0
SD_Bt-00717	0	0.000258173	7.62037e-05	3.5791e-05	3.84113e-05
SD_Bt-31187	7.34646e-05	6.87758e-05	5.11169e-05	3.5791e-05	3.84113e-05
SD_Bt-30505	0	0.000155537	0	0.000119826	0
SD_Bt-30976	0	2.59229e-05	7.80421e-05	0.000132279	0
SD_Bt-30883	0	9.46986e-05	0	0.000180523	0
SD_Bt-10984	0	0	8.07754e-05	0	0.000102682
SD_Bt-10985	0.000146929	6.87758e-05	0	0.000132279	0
SD_Bt-10842	0	2.59229e-05	9.58236e-05	0	0.000146472
SD_Bt-30726	0	5.18457e-05	7.34703e-05	0	7.4271e-05
SD_Bt-00477	7.34646e-05	2.59229e-05	7.62037e-05	9.64878e-05	0
SD_Bt-30936	0.000146929	0	0	0	0.000169024
SD_Bt-10970	0	6.87758e-05	0.000100395	0	3.58596e-05
SD_Bt-00878	0	0	0.000104967	0	7.68226e-05
SD_Bt-30629	0	0	7.16319e-05	0	0.000110131
SD_Bt-30507	0	0.00018146	2.23534e-05	0	3.84113e-05
SD_Bt-31813	0	0.000137552	5.11169e-05	0	3.84113e-05
SD_Bt-30908	0	0	9.58237e-05	8.40349e-05	6.96495e-05
SD_Bt-00682	0	5.18457e-05	0.000122749	3.5791e-05	0
SD_Bt-00193	7.34646e-05	5.18457e-05	0	7.1582e-05	7.4271e-05
SD_Bt-31303	0	0	2.69251e-05	0	0.000153645
SD_Bt-00857	7.34646e-05	6.87758e-05	7.80421e-05	4.82439e-05	0
SD_Bt-00501	7.34646e-05	0.000206328	0	4.82439e-05	6.42711e-05
SD_Bt-11386	0	0	0.000180276	0	0
SD_Bt-31883	0	0	0.000180276	0	0
SD_Bt-30912	0	0.000172467	5.11169e-05	0.000228767	3.84113e-05
SD_Bt-10757	7.34646e-05	5.18457e-05	0.00012091	0	0
SD_Bt-31296	0	0.000137552	0	0.000132279	0
SD_Bt-00418	7.34646e-05	5.18457e-05	0.000122749	0.000119826	2.58598e-05
SD_Bt-00765	0.000146929	2.59229e-05	7.16319e-05	3.5791e-05	1.79298e-05
SD_Bt-30621	0	0.000103691	2.23534e-05	0.000132279	0
SD_Bt-31326	0	0	0	0	0.000179505
SD_Bt-30767	7.34646e-05	5.18457e-05	0	0.000180523	0
SD_Bt-10737	7.34646e-05	0.000155537	5.11169e-05	0	0
SD_Bt-10837	0.000146929	0.000146544	0	4.82439e-05	0
SD_Bt-30747	0	5.18457e-05	0	0.000216314	0
SD_Bt-31263	0	0.00023225	0	3.5791e-05	0
SD_Bt-00769	7.34646e-05	9.46986e-05	4.92785e-05	3.5791e-05	1.79298e-05
SD_Bt-31237	0	9.46986e-05	5.11169e-05	9.64878e-05	0
SD_Bt-00399	7.34646e-05	7.77686e-05	2.23534e-05	0.000119826	0
SD_Bt-31252	0	6.87758e-05	0.000100395	4.82439e-05	0
SD_Bt-30736	0	0	5.38503e-05	4.82439e-05	9.22008e-05
SD_Bt-30743	0	0.000146544	0	3.5791e-05	5.63411e-05
SD_Bt-00667	0	0.000146544	0	0.000119826	0
SD_Bt-10963	0	0	0	0	0.000176953
SD_Bt-30975	0	0.000120621	0	0.000144732	0
SD_Bt-30741	7.34646e-05	0.000103691	5.11169e-05	4.82439e-05	0
SD_Bt-00652	0	9.46986e-05	2.69251e-05	4.82439e-05	5.37895e-05
SD_Bt-31278	0	0	2.23534e-05	0	0.000153645
SD_Bt-30930	0.000293858	0	7.80421e-05	0	0
SD_Bt-00528	0.000293858	0	7.80421e-05	0	0
SD_Bt-31908	0	0.000369801	0	0	3.84113e-05
SD_Bt-00813	0.000220394	0	0.000102234	0	0
SD_Bt-11138	7.34646e-05	6.87758e-05	0.000104967	0	0
SD_Bt-30886	0.000146929	0.000189397	0	0	0
SD_Bt-30933	0	0	5.11169e-05	3.5791e-05	0.000100131
SD_Bt-30929	7.34646e-05	0	0.000100395	4.82439e-05	1.79298e-05
SD_Bt-30987	0	0.000163474	0	7.1582e-05	1.79298e-05
SD_Bt-31327	0	0	7.80421e-05	4.82439e-05	6.42711e-05
SD_Bt-30973	0.000146929	0	5.11169e-05	0	7.4271e-05
SD_Bt-00737	0	0.000163474	0.000129159	3.5791e-05	3.84113e-05
SD_Bt-30760	0.000220394	2.59229e-05	2.69251e-05	0	5.63411e-05
SD_Bt-00805	7.34646e-05	0.000120621	5.11169e-05	0	1.79298e-05
SD_Bt-00230	0	9.46987e-05	0.000102234	4.82439e-05	6.42711e-05
SD_Bt-10463	0	0	0.000173866	0	0
SD_Bt-30944	0.000220394	0	0.000100395	0	0
SD_Bt-10974	0	2.59229e-05	5.38503e-05	0	0.000102682
SD_Bt-11339	0	0.000120622	0.000100395	0	7.68226e-05
SD_Bt-00675	0.000146929	0	0.000124587	0	0
SD_Bt-10961	0.000367323	0	5.11169e-05	0	0
SD_Bt-10971	0.000367323	0	5.11169e-05	0	0
SD_Bt-30945	0.000367323	0	5.11169e-05	0	0
SD_Bt-31309	0	0.000163474	0	9.64878e-05	0
SD_Bt-30752	7.34646e-05	0.000146544	2.69251e-05	3.5791e-05	0
SD_Bt-10845	0.000293858	0	2.69251e-05	7.1582e-05	0
SD_Bt-30718	0	5.18457e-05	0	0.00016807	2.58598e-05
SD_Bt-10968	0	9.46986e-05	0.000146941	9.64878e-05	0
SD_Bt-30885	0	0	0.000172027	0	0
SD_Bt-10849	7.34646e-05	2.59229e-05	0.000130054	0	0
SD_Bt-10965	0.000146929	0	0.000122749	0	0
SD_Bt-10856	0	0	0.000147836	3.5791e-05	0
SD_Bt-10834	0	7.77686e-05	9.58236e-05	3.5791e-05	0
SD_Bt-31338	7.34646e-05	0	0.000146941	0	0
SD_Bt-30757	0.000514252	0	0	0	0
SD_Bt-00736	0	0.000163474	0	3.5791e-05	3.84113e-05
SD_Bt-31248	0	0.000163474	0	3.5791e-05	3.84113e-05
SD_Bt-10730	0	7.77686e-05	2.23534e-05	0.000144732	0
SD_Bt-10848	0	5.18457e-05	0	0.000203861	0
SD_Bt-30765	0	0	0.000152407	0	1.79298e-05
SD_Bt-11142	0	6.87758e-05	5.38503e-05	4.82439e-05	3.84113e-05
SD_Bt-00738	0	9.46986e-05	5.11169e-05	8.40349e-05	0
SD_Bt-30983	0	9.46986e-05	2.69251e-05	3.5791e-05	5.63411e-05
SD_Bt-31244	0	0	2.23534e-05	4.82439e-05	0.000115234
SD_Bt-00577	0	5.18457e-05	4.47067e-05	9.64878e-05	2.58598e-05
SD_Bt-11087	0	0	0.000224982	0	1.79298e-05
SD_Bt-10981	0.000220394	0	7.80421e-05	0	1.79298e-05
SD_Bt-31276	0	0	5.11169e-05	0.000119826	3.84113e-05
SD_Bt-30751	0.000440788	0	2.23534e-05	0	0
SD_Bt-10973	0	5.18457e-05	7.80421e-05	8.40349e-05	0
SD_Bt-00600	0	0.000120621	0	0.000132279	0
SD_Bt-00754	7.34646e-05	0	4.92785e-05	0	9.47524e-05
SD_Bt-30931	0	9.46986e-05	4.92785e-05	8.40349e-05	0
SD_Bt-11109	0	0	0.000124587	0	4.37897e-05
SD_Bt-30964	7.34646e-05	2.59229e-05	0	0.000132279	3.84113e-05
SD_Bt-00585	0	6.87758e-05	7.8042e-05	0.000178955	0
SD_Bt-30749	7.34646e-05	7.77686e-05	2.69251e-05	9.64878e-05	0
SD_Bt-10846	0	2.59229e-05	0.000111767	0	3.84113e-05
SD_Bt-00327	0	0.00021532	0	3.5791e-05	0
SD_Bt-31694	7.34646e-05	0.000137552	5.11169e-05	0	0
SD_Bt-31742	7.34646e-05	0.000137552	5.11169e-05	0	0
SD_Bt-30988	0.000146929	0	0.000118177	0	0
SD_Bt-31208	7.34646e-05	0	0.000124587	0	1.79298e-05
SD_Bt-10119	0.000293858	0	5.11169e-05	0	1.79298e-05
SD_Bt-30625	7.34646e-05	0.000129614	0	8.40349e-05	0
SD_Bt-00771	0	9.46986e-05	2.69251e-05	0	7.68226e-05
SD_Bt-30890	0	0.000163474	0	0.000275443	0
SD_Bt-30753	0.000146929	0	9.39852e-05	3.5791e-05	0
SD_Bt-00755	0.000146929	5.18457e-05	5.11169e-05	4.82439e-05	0
SD_Bt-10932	0	0	0.000102234	0	6.42711e-05
SD_Bt-31885	0	0	5.11169e-05	0	0.000115234
SD_Bt-31179	0	6.87758e-05	0	0.000180523	0
SD_Bt-10549	0.000293858	6.87758e-05	2.23534e-05	0	0
SD_Bt-30985	7.34646e-05	0	0.000103129	0	3.84113e-05
SD_Bt-11119	0	2.59229e-05	7.80421e-05	0.000119826	3.84113e-05
SD_Bt-30910	7.34646e-05	7.77686e-05	5.11169e-05	0	3.84113e-05
SD_Bt-10480	0	0.000163474	0	0	5.63411e-05
SD_Bt-30947	7.34646e-05	0	0.000104967	0	3.58596e-05
SD_Bt-30956	0	5.18457e-05	5.38503e-05	0	7.68226e-05
SD_Bt-30968	0.000146929	0	0.000122749	0	5.63411e-05
SD_Bt-10242	0	7.77686e-05	8.94134e-05	3.5791e-05	0
SD_Bt-31266	0	9.46986e-05	7.80421e-05	3.5791e-05	0
SD_Bt-31207	7.34646e-05	0	7.80421e-05	3.5791e-05	3.84113e-05
SD_Bt-10747	0	0.000129614	2.23534e-05	8.40349e-05	0
SD_Bt-10752	0	0.000129614	2.23534e-05	8.40349e-05	0
SD_Bt-30738	7.34646e-05	0	0.000116339	3.5791e-05	0
SD_Bt-11409	0	0	0.000102234	3.5791e-05	3.84113e-05
SD_Bt-00272	0.000146929	0	4.47067e-05	4.82439e-05	3.84113e-05
SD_Bt-10851	0.000514252	0	0	3.5791e-05	1.79298e-05
SD_Bt-00828	0	9.46986e-05	2.69251e-05	8.40349e-05	1.79298e-05
SD_Bt-30744	0.000146929	0.000172467	0	0	0
SD_Bt-30724	0	0.000103692	5.11169e-05	0.000216314	0
SD_Bt-30734	0	7.77686e-05	0	0.00016807	0
SD_Bt-30970	0	5.18457e-05	0	0.000192976	0
SD_Bt-10983	0	0	9.8557e-05	0	6.42711e-05
SD_Bt-30771	0	5.18457e-05	5.38503e-05	0	7.4271e-05
SD_Bt-31202	7.34646e-05	0.000137552	2.23534e-05	3.5791e-05	0
SD_Bt-11343	0	0.000137552	0	4.82439e-05	3.84113e-05
SD_Bt-30725	0	5.18457e-05	0	0.000191408	0
SD_Bt-30966	0	2.59229e-05	4.92785e-05	0	9.47524e-05
SD_Bt-10836	7.34646e-05	5.18457e-05	2.23534e-05	0.000119826	0
SD_Bt-31232	0	0	0.000122749	0	3.84113e-05
SD_Bt-30915	0	0.000241243	0	0	0
SD_Bt-31189	0	0	0	0.00024122	0
SD_Bt-30962	0.000146929	6.87758e-05	0	7.1582e-05	1.79298e-05
SD_Bt-10978	0.000220394	9.46986e-05	0	3.5791e-05	0
SD_Bt-31287	0	0	0.000124587	0	3.58596e-05
SD_Bt-30604	0	0	2.69251e-05	0	0.000133439
SD_Bt-30980	0	0.000120621	0	0.000119826	0
SD_Bt-11379	0	0.000163474	5.11169e-05	0	0
SD_Bt-31250	0	2.59229e-05	0.000124587	0	1.79298e-05
SD_Bt-30907	0	0	0	0.000239652	0
SD_Bt-30911	0	0	0	0.000239652	0
SD_Bt-00629	0	5.18457e-05	7.16319e-05	0	0.000102682
SD_Bt-31314	0	0	5.11169e-05	0	0.000108061
SD_Bt-30949	7.34646e-05	2.59229e-05	2.23534e-05	0	9.47524e-05
SD_Bt-00662	7.34646e-05	0	7.80421e-05	0	5.63411e-05
SD_Bt-31306	7.34646e-05	0	7.80421e-05	0	5.63411e-05
SD_Bt-31204	0	6.87758e-05	8.07754e-05	4.82439e-05	0
SD_Bt-31233	7.34646e-05	0	9.58236e-05	0	3.84113e-05
SD_Bt-31313	0	2.59229e-05	5.11169e-05	9.64878e-05	2.58598e-05
SD_Bt-31949	0	0	0.000102234	8.40349e-05	0
SD_Bt-30900	0	5.18457e-05	7.34703e-05	4.82439e-05	1.79298e-05
SD_Bt-10738	0	0.000129614	0	0.000107373	0
SD_Bt-00855	0	6.87758e-05	0	0.00016807	0
SD_Bt-10835	7.34646e-05	2.59229e-05	0	0.000119826	3.58596e-05
SD_Bt-30755	0.000220394	7.77686e-05	0	4.82439e-05	0
SD_Bt-30921	0	5.18457e-05	5.11169e-05	0.000107373	0
SD_Bt-30965	0.000146929	9.46986e-05	4.47067e-05	0	0
SD_Bt-00747	0	0	0.000124587	4.82439e-05	0
SD_Bt-31316	0	0	0.000118177	0	3.84113e-05
SD_Bt-31241	0	2.59229e-05	5.11169e-05	3.5791e-05	6.42711e-05
SD_Bt-31272	0	2.59229e-05	5.11169e-05	3.5791e-05	6.42711e-05
SD_Bt-31322	0.000146929	0	5.11169e-05	0	5.63411e-05
SD_Bt-30733	0.000293858	5.18457e-05	0	3.5791e-05	0
SD_Bt-30981	0	2.59229e-05	2.69251e-05	0.00016807	0
SD_Bt-00775	0	5.18457e-05	4.47067e-05	0	7.68226e-05
SD_Bt-31725	0	0	0.000156084	0	0
SD_Bt-11401	0	6.87758e-05	7.80421e-05	4.82439e-05	0
SD_Bt-30959	7.34646e-05	0	4.92785e-05	0	8.2201e-05
SD_Bt-10855	0	0.000146544	2.23534e-05	0	3.58596e-05
SD_Bt-30599	0	0	2.23534e-05	0	0.000133439
SD_Bt-00505	0	2.59229e-05	7.62037e-05	3.5791e-05	3.84113e-05
SD_Bt-10980	0	2.59229e-05	2.23534e-05	0	0.000115991
SD_Bt-00570	0	7.77686e-05	0	0.000155617	0
SD_Bt-11153	0	0	5.11169e-05	7.1582e-05	5.63411e-05
SD_Bt-10969	0	0.000120621	2.69251e-05	7.1582e-05	0
SD_Bt-31919	0	0.00023225	0	0	0
SD_Bt-00849	0	2.59229e-05	4.92785e-05	0.000132279	0
SD_Bt-30925	0.000367323	0	0	4.82439e-05	0
SD_Bt-30920	0.000514252	5.18457e-05	0	0.000132279	0
SD_Bt-30943	0	0	2.69251e-05	0.000191408	0
SD_Bt-30924	0	0.000120621	0	8.40349e-05	1.79298e-05
SD_Bt-31704	0	0	5.11169e-05	9.64878e-05	3.84113e-05
SD_Bt-11366	0	0	0	0	0.000153645
SD_Bt-31828	0	0	0	0	0.000153645
SD_Bt-31833	0	0	0	0	0.000153645
SD_Bt-31888	0	0	0	0	0.000153645
SD_Bt-31312	0	6.87758e-05	0.000107701	0	0
SD_Bt-33100	0	0	0.000153351	0	0
SD_Bt-31815	0	6.87758e-05	5.11169e-05	0	5.63411e-05
SD_Bt-31824	0	6.87758e-05	5.11169e-05	8.40349e-05	0
SD_Bt-31905	0	9.46986e-05	5.11169e-05	0	3.84113e-05
SD_Bt-31188	0	0	0	0.000228767	0
SD_Bt-00435	0	0.000137552	2.23534e-05	0	3.84113e-05
SD_Bt-30894	0	0	2.23534e-05	0.00016807	1.79298e-05
SD_Bt-31811	0	0	0.000102234	4.82439e-05	1.79298e-05
SD_Bt-31253	0	0	9.58236e-05	0	5.63411e-05
SD_Bt-10485	7.34646e-05	2.59229e-05	7.16319e-05	0.000180523	1.79298e-05
SD_Bt-00096	0	0	4.92785e-05	0	0.000102682
SD_Bt-31246	0	0	9.58236e-05	8.40349e-05	0
SD_Bt-00727	0.000293858	0	5.38503e-05	0	0
SD_Bt-31826	0	0	0.000151512	0	0
SD_Bt-00781	0.000220394	0	7.80421e-05	0	0
SD_Bt-30898	0	0	0	0.000227199	0
SD_Bt-10979	0	0	0	0.000227199	0
SD_Bt-31193	0	9.46986e-05	0	0.000132279	0
SD_Bt-00832	0	9.46986e-05	0	0.000132279	0
SD_Bt-11133	0	9.46986e-05	0	0.000132279	0
SD_Bt-00794	0	9.46986e-05	0	0.000132279	0
SD_Bt-31323	0	9.46986e-05	0	0.000445081	0
SD_Bt-31706	0.000146929	0	0.000102234	0	0
SD_Bt-31764	0.000146929	0	0.000102234	0	0
SD_Bt-10470	0	6.87758e-05	0.000104967	0	0
SD_Bt-31333	7.34646e-05	0.000189397	0	0	0
SD_Bt-00643	7.34646e-05	0	9.39852e-05	4.82439e-05	0
SD_Bt-10796	7.34646e-05	0	4.92785e-05	0	7.68226e-05
SD_Bt-30923	0	0.000120621	2.23534e-05	7.1582e-05	0
SD_Bt-30935	0	0	7.62037e-05	0	7.4271e-05
SD_Bt-31728	0	0	7.34703e-05	0	7.68226e-05
SD_Bt-31810	0	0	7.34703e-05	0	7.68226e-05
SD_Bt-31325	0	5.18457e-05	5.11169e-05	9.64878e-05	0
SD_Bt-31210	7.34646e-05	0	5.11169e-05	0	7.4271e-05
SD_Bt-11129	0	0	0.000149674	0	0
SD_Bt-10977	0.000220394	0	7.62037e-05	0	0
SD_Bt-31240	0	6.87758e-05	0	0.000155617	0
SD_Bt-31307	0	6.87758e-05	0	0.000155617	0
SD_Bt-30940	0.000146929	2.59229e-05	4.47067e-05	0	3.84113e-05
SD_Bt-30763	0	0	0	0	0.000149299
SD_Bt-11143	0	2.59229e-05	0.000131892	0	0
SD_Bt-11104	0.000293858	0	5.11169e-05	0	0
SD_Bt-31228	0.000293858	0	5.11169e-05	0	0
SD_Bt-11126	0.000293858	0	5.11169e-05	0	0
SD_Bt-11136	0.000293858	0	5.11169e-05	0	0
SD_Bt-10428	0.000146929	0	7.62037e-05	3.5791e-05	0
SD_Bt-11137	0	6.87758e-05	4.92785e-05	0.000300349	3.84113e-05
SD_Bt-00558	7.34646e-05	2.59229e-05	4.47067e-05	3.5791e-05	3.84113e-05
SD_Bt-31692	0	0	7.80421e-05	4.82439e-05	3.84113e-05
SD_Bt-31340	0	0	5.38503e-05	0	9.47524e-05
SD_Bt-30967	0	0.000146544	2.69251e-05	3.5791e-05	0
SD_Bt-31744	0	0	0.000124587	3.5791e-05	0
SD_Bt-10468	0.000146929	0	7.34703e-05	0	2.58598e-05
SD_Bt-31264	0.000146929	0	7.34703e-05	0	2.58598e-05
SD_Bt-00833	0	2.59229e-05	5.11169e-05	0.000119826	0
SD_Bt-30754	0	7.77686e-05	2.23534e-05	8.40349e-05	1.79298e-05
SD_Bt-30899	0	2.59229e-05	4.47067e-05	7.1582e-05	3.84113e-05
SD_Bt-33074	0	6.87758e-05	0.000102234	0	0
SD_Bt-00554	0	7.77686e-05	2.69251e-05	0.000191408	0
SD_Bt-00431	7.34646e-05	7.77686e-05	0	0.000107373	0
SD_Bt-00628	0.000146929	0	0.000214896	0	0.000112682
SD_Bt-31838	0	2.59229e-05	5.11169e-05	4.82439e-05	0.000153645
SD_Bt-31191	7.34646e-05	0	0.000122749	0	0
SD_Bt-31337	7.34646e-05	0	0.000122749	0	0
SD_Bt-30918	0	0.000103691	7.80421e-05	0	0
SD_Bt-31788	7.34646e-05	6.87758e-05	0	0	7.68226e-05
SD_Bt-31860	0	0	0.000146941	0	0
SD_Bt-10788	0.000220394	5.18457e-05	0	0	3.84113e-05
SD_Bt-31217	0.000146929	0	7.34703e-05	3.5791e-05	0
SD_Bt-30901	0.000367323	0	0	3.5791e-05	0
SD_Bt-10502	0	0	0	0.000180523	2.58598e-05
SD_Bt-00886	7.34646e-05	0	5.11169e-05	4.82439e-05	3.84113e-05
SD_Bt-11118	7.34646e-05	0	9.58236e-05	0	2.58598e-05
SD_Bt-30740	0	0.000103691	2.69251e-05	4.82439e-05	1.79298e-05
SD_Bt-11101	0	9.46986e-05	2.69251e-05	8.40349e-05	0
SD_Bt-31341	0	0	9.58236e-05	4.82439e-05	1.79298e-05
SD_Bt-00454	7.34646e-05	0	2.69251e-05	8.40349e-05	3.84113e-05
SD_Bt-11140	7.34646e-05	2.59229e-05	7.80421e-05	0	2.58598e-05
SD_Bt-31257	0	0	4.47067e-05	3.5791e-05	7.68226e-05
SD_Bt-31874	7.34646e-05	6.87758e-05	5.11169e-05	3.5791e-05	0
SD_Bt-00251	0	0.000206328	4.92785e-05	4.82439e-05	1.79298e-05
SD_Bt-31260	0	0	0.000145102	0	0
SD_Bt-30906	0.000146929	2.59229e-05	2.23534e-05	0	5.63411e-05
SD_Bt-31238	0.000146929	0	9.58236e-05	0	0
SD_Bt-00684	0.000514252	0	7.34703e-05	3.5791e-05	0
SD_Bt-31294	0	5.18457e-05	7.80421e-05	4.82439e-05	0
SD_Bt-31286	0	0.000120621	0	9.64878e-05	0
SD_Bt-00653	7.34646e-05	0	0.000102234	0	1.79298e-05
SD_Bt-00910	7.34646e-05	0	0.000102234	0	1.79298e-05
SD_Bt-31242	0	0.000120622	0.000152407	4.82439e-05	0
SD_Bt-30977	7.34646e-05	0	9.39852e-05	0	2.58598e-05
SD_Bt-00166	0.000146929	2.59229e-05	7.80421e-05	0	0
SD_Bt-00757	0.000146929	9.46986e-05	0	4.82439e-05	0
SD_Bt-11144	0	0	0	0.000216314	0
SD_Bt-31302	0	0.000189397	0	0	1.79298e-05
SD_Bt-31330	0	0	0	0.000119826	6.42711e-05
SD_Bt-31215	0	0	0.000118177	0	2.58598e-05
SD_Bt-31243	0	0	4.92785e-05	0	9.47524e-05
SD_Bt-30939	7.34646e-05	2.59229e-05	2.23534e-05	0.000119826	0
SD_Bt-31716	7.34646e-05	2.59229e-05	0.000102234	0	0
SD_Bt-00425	0	0.000146544	2.23534e-05	3.5791e-05	0
SD_Bt-00138	0.000293858	6.87758e-05	0	0	0
SD_Bt-30950	0	5.18457e-05	2.69251e-05	9.64878e-05	1.79298e-05
SD_Bt-11131	0	0	7.80421e-05	7.1582e-05	1.79298e-05
SD_Bt-11148	0	0	7.80421e-05	7.1582e-05	1.79298e-05
SD_Bt-31315	7.34646e-05	2.59229e-05	7.80421e-05	3.5791e-05	0
SD_Bt-00735	0	0.000137552	0	0.000155617	1.79298e-05
SD_Bt-31275	0	0.00021532	0	3.5791e-05	3.84113e-05
SD_Bt-11340	0	6.87758e-05	2.69251e-05	4.82439e-05	3.84113e-05
SD_Bt-31846	0	6.87758e-05	2.69251e-05	4.82439e-05	3.84113e-05
SD_Bt-31754	0	6.87758e-05	7.34703e-05	3.5791e-05	0
SD_Bt-31803	7.34646e-05	0.000137552	2.69251e-05	0	0
SD_Bt-30914	0	5.18457e-05	2.23534e-05	7.1582e-05	3.84113e-05
SD_Bt-30761	0.000146929	0	2.23534e-05	0	7.17193e-05
SD_Bt-31291	0	0	8.07754e-05	3.5791e-05	3.84113e-05
SD_Bt-00009	0	0	2.23534e-05	0	0.000120612
SD_Bt-33076	0	0.000137552	5.11169e-05	0	0
SD_Bt-31270	7.34646e-05	0	0.000118177	0	0
SD_Bt-10976	0.000293858	0	4.47067e-05	0	0
SD_Bt-11114	7.34646e-05	2.59229e-05	5.11169e-05	3.5791e-05	2.58598e-05
SD_Bt-31308	0	0	5.38503e-05	4.82439e-05	5.63411e-05
SD_Bt-31877	0	6.87758e-05	0	4.82439e-05	6.42711e-05
SD_Bt-11135	0	0	0.000100395	3.5791e-05	1.79298e-05
SD_Bt-00789	0.000293858	2.59229e-05	2.69251e-05	0	0
SD_Bt-30963	0.000293858	2.59229e-05	2.69251e-05	0	0
SD_Bt-00487	0	0	2.69251e-05	0	0.000115234
SD_Bt-31343	0.000220394	0.000172467	4.92785e-05	4.82439e-05	0
SD_Bt-00445	7.34646e-05	6.87758e-05	7.16319e-05	0	0
SD_Bt-30954	0	0.000172467	2.69251e-05	0	0
SD_Bt-11112	0.000220394	2.59229e-05	5.11169e-05	0	0
SD_Bt-31249	0.000220394	2.59229e-05	5.11169e-05	0	0
SD_Bt-31181	0	5.18457e-05	5.11169e-05	8.40349e-05	0
SD_Bt-00811	0	9.46986e-05	2.23534e-05	8.40349e-05	0
SD_Bt-00790	0	5.18457e-05	2.69251e-05	0.000119826	0
SD_Bt-30768	0	0	0	0	0.000141369
SD_Bt-00818	0	2.59229e-05	0	0.000132279	0.000115234
SD_Bt-31750	0	0.000163474	0	4.82439e-05	0
SD_Bt-31924	0	0.000163474	0	4.82439e-05	0
SD_Bt-31273	7.34646e-05	2.59229e-05	2.23534e-05	0	7.68226e-05
SD_Bt-00843	7.34646e-05	0	7.80421e-05	0	3.84113e-05
SD_Bt-31795	7.34646e-05	6.87758e-05	0	4.82439e-05	3.84113e-05
SD_Bt-00935	0	0	0.000102234	0	3.84113e-05
SD_Bt-00626	0.000367323	0	5.11169e-05	0	3.58596e-05
SD_Bt-31835	0	6.87758e-05	0	8.40349e-05	3.84113e-05
SD_Bt-31279	0	5.18457e-05	7.34703e-05	4.82439e-05	0
SD_Bt-31801	0	9.46986e-05	0	0	7.68226e-05
SD_Bt-31865	0	9.46986e-05	0	0	7.68226e-05
SD_Bt-11130	0.000146929	2.59229e-05	7.34703e-05	0	0
SD_Bt-10553	0	0.000146544	0	3.5791e-05	1.79298e-05
SD_Bt-30882	0	0	0	0	0.000139299
SD_Bt-11150	7.34646e-05	0	7.62037e-05	0	3.84113e-05
SD_Bt-31830	0	0	0.000100395	0	3.84113e-05
SD_Bt-11388	0	0	0.000100395	0	3.84113e-05
SD_Bt-31840	0	0	0.000151512	0	6.42711e-05
SD_Bt-31853	0	0	0.000100395	0	3.84113e-05
SD_Bt-11106	0.000220394	0	2.69251e-05	0	3.84113e-05
SD_Bt-00562	0.000367323	0	2.69251e-05	0	3.84113e-05
SD_Bt-00812	0.000220394	0	2.69251e-05	0	3.84113e-05
SD_Bt-31851	7.34646e-05	9.46986e-05	5.11169e-05	0	0
SD_Bt-11278	7.34646e-05	9.46986e-05	5.11169e-05	0	0
SD_Bt-31197	0	2.59229e-05	2.69251e-05	8.40349e-05	3.84113e-05
SD_Bt-31686	7.34646e-05	0.000137552	2.23534e-05	0	0
SD_Bt-31708	0.000146929	0	5.11169e-05	0	3.84113e-05
SD_Bt-00493	0.000146929	0	5.11169e-05	0	3.84113e-05
SD_Bt-11134	7.34646e-05	9.46986e-05	2.69251e-05	3.5791e-05	0
SD_Bt-00728	7.34646e-05	9.46986e-05	2.69251e-05	3.5791e-05	0
SD_Bt-10267	7.34646e-05	0	9.58236e-05	0	1.79298e-05
SD_Bt-31691	0	6.87758e-05	5.38503e-05	0	3.84113e-05
SD_Bt-31857	0	0.000120622	5.11169e-05	8.40349e-05	0
SD_Bt-10617	0	0	0.000102234	0	3.58596e-05
SD_Bt-00575	0	9.46987e-05	4.47068e-05	0	8.75793e-05
SD_Bt-31293	7.34646e-05	2.59229e-05	7.80421e-05	0	1.79298e-05
SD_Bt-00366	0	0	2.23534e-05	0	0.000115234
SD_Bt-00776	0	0	2.23534e-05	0	0.000115234
SD_Bt-32990	0	0.000206327	0	0	0
SD_Bt-31862	0	2.59229e-05	0.000102234	0	1.79298e-05
SD_Bt-10438	7.34646e-05	6.87758e-05	6.70601e-05	0	0
SD_Bt-10975	0	5.18457e-05	4.47067e-05	4.82439e-05	2.58598e-05
SD_Bt-31882	0	0	5.11169e-05	7.1582e-05	3.84113e-05
SD_Bt-31203	7.34646e-05	5.18457e-05	7.80421e-05	0	0
SD_Bt-31184	0	0	9.8557e-05	0	3.84113e-05
SD_Bt-30904	0	5.18457e-05	2.23534e-05	0.000119826	0
SD_Bt-10487	0.000220394	9.46986e-05	0	0	0
SD_Bt-31332	0.000220394	9.46986e-05	0	0	0
SD_Bt-30958	7.34646e-05	0	7.62037e-05	0	3.58596e-05
SD_Bt-31220	0	0	0	3.5791e-05	0.000112682
SD_Bt-11102	0	0.000120621	0	8.40349e-05	0
SD_Bt-31255	0	0.000120621	0	8.40349e-05	0
SD_Bt-31289	0	0.000120621	0	8.40349e-05	0
SD_Bt-31755	7.34646e-05	0	7.34703e-05	0	3.84113e-05
SD_Bt-31784	7.34646e-05	0	7.34703e-05	0	3.84113e-05
SD_Bt-31335	0.000293858	0	0	0	3.84113e-05
SD_Bt-31284	0	9.46986e-05	4.92785e-05	3.5791e-05	0
SD_Bt-11378	0	0.000163474	2.69251e-05	0	0
SD_Bt-31902	0	0.000163474	2.69251e-05	0	0
SD_Bt-30762	0.000146929	0.000129614	0	0	0
SD_Bt-00669	0	6.87758e-05	5.11169e-05	0	3.84113e-05
SD_Bt-31334	0	0	7.34703e-05	0	6.17195e-05
SD_Bt-00879	0.000146929	0	5.38503e-05	4.82439e-05	0
SD_Bt-31267	0	0.000120621	2.23534e-05	4.82439e-05	0
SD_Bt-11120	0	9.46986e-05	5.38503e-05	0	1.79298e-05
SD_Bt-30887	0	7.77686e-05	7.8042e-05	0.000132279	0
SD_Bt-11121	0	9.46986e-05	0	0.000107373	0
SD_Bt-00814	0	9.46986e-05	0	0.000107373	0
SD_Bt-31182	0.000146929	5.18457e-05	5.11169e-05	0	0
SD_Bt-31239	0.000146929	5.18457e-05	0.000129159	0	0
SD_Bt-11145	0	0	0.000134626	0	0
SD_Bt-31265	7.34646e-05	0	7.16319e-05	0	3.84113e-05
SD_Bt-31834	0	0	7.80421e-05	0	5.63411e-05
SD_Bt-31845	0	0	9.58236e-05	0	3.84113e-05
SD_Bt-30919	7.34646e-05	2.59229e-05	4.47067e-05	7.1582e-05	0
SD_Bt-11103	0	2.59229e-05	2.23534e-05	8.40349e-05	3.84113e-05
SD_Bt-11116	0	2.59229e-05	2.23534e-05	8.40349e-05	3.84113e-05
SD_Bt-31767	0	0	7.80421e-05	8.40349e-05	0
SD_Bt-31809	0	0	7.80421e-05	8.40349e-05	0
SD_Bt-10650	0	6.87758e-05	0	0.000132279	0
SD_Bt-11254	0	6.87758e-05	0	0.000132279	0
SD_Bt-00889	0	6.87758e-05	0	0.000132279	0
SD_Bt-30892	0	2.59229e-05	9.8557e-05	0	1.79298e-05
SD_Bt-30893	0	2.59229e-05	9.8557e-05	0	1.79298e-05
SD_Bt-11344	0	9.46986e-05	0	4.82439e-05	3.84113e-05
SD_Bt-30895	7.34646e-05	5.18457e-05	2.69251e-05	7.1582e-05	0
SD_Bt-31676	7.34646e-05	0.000163474	0	0	0
SD_Bt-00616	0	0	5.11169e-05	9.64878e-05	1.79298e-05
SD_Bt-31304	0	0	2.69251e-05	4.82439e-05	7.4271e-05
SD_Bt-31319	7.34646e-05	2.59229e-05	7.34703e-05	0	1.79298e-05
SD_Bt-30938	0	5.18457e-05	2.69251e-05	0.000107373	0
SD_Bt-10966	0.000146929	7.77686e-05	0	4.82439e-05	0
SD_Bt-31254	7.34646e-05	0	8.94135e-05	0.000107373	7.68226e-05
SD_Bt-31700	0	0.000163474	0	3.5791e-05	0
SD_Bt-31317	0	2.59229e-05	4.47067e-05	4.82439e-05	3.84113e-05
SD_Bt-31295	0	2.59229e-05	7.34703e-05	3.5791e-05	1.79298e-05
SD_Bt-30961	0	5.18457e-05	0	0.000119826	1.79298e-05
SD_Bt-30951	7.34646e-05	7.77686e-05	0	8.40349e-05	0
SD_Bt-31299	0.000146929	0	2.69251e-05	0	5.63411e-05
SD_Bt-31300	0.000146929	0	2.69251e-05	0	5.63411e-05
SD_Bt-00795	0.000146929	0	2.69251e-05	0	5.63411e-05
SD_Bt-31274	0.000146929	0	4.47067e-05	0	3.84113e-05
SD_Bt-30902	0	7.77686e-05	0	3.5791e-05	5.63411e-05
SD_Bt-11389	0	6.87758e-05	0	7.1582e-05	3.84113e-05
SD_Bt-31677	7.34646e-05	0	5.11169e-05	0	5.63411e-05
SD_Bt-31679	7.34646e-05	0	5.11169e-05	0	5.63411e-05
SD_Bt-11404	7.34646e-05	0	5.11169e-05	0	5.63411e-05
SD_Bt-00877	0	5.18457e-05	7.34703e-05	3.5791e-05	0
SD_Bt-11363	0	0	0.000131892	0	0
SD_Bt-30990	0	0	0	0	0.000131369
SD_Bt-11373	7.34646e-05	2.59229e-05	5.11169e-05	0	3.84113e-05
SD_Bt-31320	0	5.18457e-05	0	0.000144732	0
SD_Bt-31729	0	0	5.11169e-05	0.000119826	0
SD_Bt-31831	0	0	5.11169e-05	0.000119826	0
SD_Bt-11128	0	0	8.07754e-05	4.82439e-05	1.79298e-05
SD_Bt-10915	7.34646e-05	7.77686e-05	2.23534e-05	4.82439e-05	0
SD_Bt-00880	7.34646e-05	0.000120621	0	0	2.58598e-05
SD_Bt-30896	0	2.59229e-05	0	0	0.000113439
SD_Bt-30992	0	2.59229e-05	0	0	0.000113439
SD_Bt-31731	0	0	5.38503e-05	0	7.68226e-05
SD_Bt-31946	0	0	5.38503e-05	0	7.68226e-05
SD_Bt-00598	0	9.46987e-05	5.11169e-05	7.1582e-05	5.63411e-05
SD_Bt-31311	0	0	0	8.40349e-05	7.4271e-05
SD_Bt-10713	0	2.59229e-05	8.07754e-05	4.82439e-05	0
SD_Bt-31262	0	0.000120621	0	3.5791e-05	2.58598e-05
SD_Bt-31185	7.34646e-05	0	4.92785e-05	0	5.63411e-05
SD_Bt-31192	0	0.000146544	0	4.82439e-05	0
SD_Bt-11124	0	0.000146544	0	4.82439e-05	0
SD_Bt-31930	0	0	2.69251e-05	0	0.000102682
SD_Bt-00125	7.34646e-05	2.59229e-05	4.92785e-05	0	3.84113e-05
SD_Bt-31702	7.34646e-05	0	0.000104967	0	0
SD_Bt-10072	7.34646e-05	0	0.000104967	0	0
SD_Bt-00581	0.000146929	0.000120621	0	0	0
SD_Bt-31227	0	2.59229e-05	0	0.00016807	0
SD_Bt-11111	0.000146929	0	0	3.5791e-05	5.63411e-05
SD_Bt-11500	0	0	0.000129159	0	0
SD_Bt-33105	0	0	0.000129159	0	0
SD_Bt-32983	0	6.87758e-05	5.11169e-05	4.82439e-05	0
SD_Bt-00433	0	0	0.000131892	8.40349e-05	0
SD_Bt-11095	0	0	0.000104967	3.5791e-05	0
SD_Bt-31271	0	9.46986e-05	0	7.1582e-05	1.79298e-05
SD_Bt-31268	7.34646e-05	0	0	7.1582e-05	5.63411e-05
SD_Bt-11403	0	0	0	0	0.000128542
SD_Bt-10854	0	0.000129614	0	3.5791e-05	1.79298e-05
SD_Bt-31259	0	0.000120621	0	7.1582e-05	0
SD_Bt-31950	0	0	7.80421e-05	4.82439e-05	1.79298e-05
SD_Bt-11665	0	0	0.000102234	0	2.58598e-05
SD_Bt-10323	0	0	0	0	0.00012806
SD_Bt-31190	0.000220394	0	2.23534e-05	4.82439e-05	0
SD_Bt-10802	0	0	5.11169e-05	0	7.68226e-05
SD_Bt-32686	0	0	5.11169e-05	0	7.68226e-05
SD_Bt-32908	0	0	5.11169e-05	0	7.68226e-05
SD_Bt-32978	0	0	5.11169e-05	0	7.68226e-05
SD_Bt-11734	0	0	5.11169e-05	0	7.68226e-05
SD_Bt-33134	0	0	5.11169e-05	0	7.68226e-05
SD_Bt-31328	7.34646e-05	0.000189397	7.16319e-05	8.40349e-05	2.58598e-05
SD_Bt-31251	0	0	7.16319e-05	8.40349e-05	0
SD_Bt-31219	0	0	0	0.000287896	0
SD_Bt-30742	0	0.000155537	0	3.5791e-05	0
SD_Bt-31290	0	5.18457e-05	2.23534e-05	4.82439e-05	3.84113e-05
SD_Bt-31699	0	9.46986e-05	0	9.64878e-05	0
SD_Bt-00715	0	9.46986e-05	0	9.64878e-05	0
SD_Bt-10903	0	0.000163474	2.23534e-05	0.000132279	0
SD_Bt-00713	0	0	0.000127321	0	0
SD_Bt-00634	0	0	0.000127321	0	0
SD_Bt-31186	0.000220394	0	5.38503e-05	0	0
SD_Bt-31753	7.34646e-05	0	0	0	0.000102682
SD_Bt-00304	0	2.59229e-05	5.38503e-05	8.40349e-05	0
SD_Bt-11354	0.000146929	0	7.80421e-05	0	0
SD_Bt-31855	0	0	0	4.82439e-05	9.47524e-05
SD_Bt-10400	0.000146929	0	0.000102234	0	3.84113e-05
SD_Bt-32883	7.34646e-05	0	0.000102234	0	0
SD_Bt-32987	0.000146929	0	0.000102234	0	1.79298e-05
SD_Bt-00783	0	6.87758e-05	8.07754e-05	0	0
SD_Bt-00678	0	0	0	0.000132279	3.84113e-05
SD_Bt-31199	7.34646e-05	2.59229e-05	2.23534e-05	3.5791e-05	3.84113e-05
SD_Bt-31718	7.34646e-05	6.87758e-05	0	8.40349e-05	0
SD_Bt-31672	0	0.000241243	0	0	3.84113e-05
SD_Bt-31696	0	0.000189397	0	0	0
SD_Bt-11312	0	0.000189397	0	0	0
SD_Bt-31928	0	0	4.92785e-05	0	7.68226e-05
SD_Bt-00679	0	2.59229e-05	2.23534e-05	0.000191408	0
SD_Bt-00773	7.34646e-05	0.000103691	0	4.82439e-05	0
SD_Bt-31281	0	9.46986e-05	4.47067e-05	0	1.79298e-05
SD_Bt-00655	0	5.18457e-05	8.94135e-05	3.5791e-05	0
SD_Bt-00827	0.000146929	5.18457e-05	0	3.5791e-05	1.79298e-05
SD_Bt-31715	0	0	2.23534e-05	9.64878e-05	3.84113e-05
SD_Bt-11356	7.34646e-05	0	0.000100395	0	0
SD_Bt-11395	0.000220394	0	0.000100395	0	0
SD_Bt-31282	0.000293858	0	2.69251e-05	0	0
SD_Bt-11342	7.34646e-05	6.87758e-05	2.23534e-05	8.40349e-05	3.84113e-05
SD_Bt-31875	7.34646e-05	6.87758e-05	2.23534e-05	4.82439e-05	0
SD_Bt-32758	0	0	0.000124587	0	0
SD_Bt-32868	0	0	0.000124587	0	0
SD_Bt-32982	0	0	0.000124587	0	0
SD_Bt-33120	0	0	0.000124587	0	0
SD_Bt-10923	0.000220394	0	5.11169e-05	0	0
SD_Bt-31723	0.000220394	0	5.11169e-05	0	0
SD_Bt-11365	0.000220394	0	5.11169e-05	0	0
SD_Bt-00637	0.000220394	0	5.11169e-05	0	0
SD_Bt-10787	0.000220394	0	5.11169e-05	0	0
SD_Bt-31773	0.000293859	0	5.11169e-05	0	0
SD_Bt-31910	0.000220394	0	5.11169e-05	0	0
SD_Bt-00774	0	0	2.69251e-05	0	9.75791e-05
SD_Bt-31789	0	2.59229e-05	5.11169e-05	8.40349e-05	0
SD_Bt-31844	0	2.59229e-05	5.11169e-05	8.40349e-05	0
SD_Bt-31889	0	2.59229e-05	5.11169e-05	8.40349e-05	0
SD_Bt-31756	0	0	0.000100395	3.5791e-05	0
SD_Bt-00739	7.34646e-05	6.87758e-05	0.000149673	3.5791e-05	0
SD_Bt-31873	0	0	0.000100395	3.5791e-05	0
SD_Bt-11151	0.000146929	0	4.92785e-05	0	2.58598e-05
SD_Bt-11132	0	0.000120622	2.69251e-05	0.000191408	0
SD_Bt-31711	0.000146929	0	5.11169e-05	3.5791e-05	0
SD_Bt-33239	0	6.87758e-05	7.80421e-05	0	0
SD_Bt-11778	0	6.87758e-05	7.80421e-05	0	0
SD_Bt-00730	0	6.87758e-05	0.000122749	0	1.79298e-05
SD_Bt-32871	0	0.000137552	0	4.82439e-05	0
SD_Bt-11723	0	0.000137552	0	4.82439e-05	0
SD_Bt-33176	0	0.000137552	0	4.82439e-05	0
SD_Bt-31245	0	2.59229e-05	2.23534e-05	4.82439e-05	7.4271e-05
SD_Bt-30993	0	0	0	0	0.000123439
SD_Bt-10964	0	7.77686e-05	0	0.000107373	0
SD_Bt-11368	7.34646e-05	0	5.11169e-05	7.1582e-05	0
SD_Bt-31324	7.34646e-05	2.59229e-05	4.92785e-05	4.82439e-05	0
SD_Bt-31746	0	0	2.23534e-05	3.5791e-05	7.68226e-05
SD_Bt-31804	0	2.59229e-05	7.34703e-05	4.82439e-05	0
SD_Bt-31820	0	0	0.000104967	0	1.79298e-05
SD_Bt-11139	7.34646e-05	0.000120621	0	0	1.79298e-05
SD_Bt-31222	0	5.18457e-05	0	0.000132279	0
SD_Bt-31224	0	5.18457e-05	0	0.000132279	0
SD_Bt-31247	0	5.18457e-05	0	0.000132279	0
SD_Bt-00458	0	9.46987e-05	0	0	0.000115234
SD_Bt-32948	0	6.87758e-05	0	0	7.68226e-05
SD_Bt-00627	0	5.18457e-05	2.23534e-05	7.1582e-05	1.79298e-05
SD_Bt-30960	7.34646e-05	6.87758e-05	2.69251e-05	3.5791e-05	0.000110131
SD_Bt-31787	0.000146929	0	7.34703e-05	0	0
SD_Bt-00118	0.000367323	2.59229e-05	0.000145102	0	0
SD_Bt-11410	0.000146929	0	7.34703e-05	0	0
SD_Bt-00300	0.000367323	0	0	0	0
SD_Bt-00586	0.000367323	0	0	0	0
SD_Bt-11361	0	9.46986e-05	2.69251e-05	4.82439e-05	0
SD_Bt-11392	0	9.46986e-05	2.69251e-05	4.82439e-05	0
SD_Bt-11100	7.34646e-05	0	7.16319e-05	0	2.58598e-05
SD_Bt-31209	0.000146929	5.18457e-05	0	0	3.84113e-05
SD_Bt-31297	0	2.59229e-05	8.07754e-05	3.5791e-05	0
SD_Bt-31336	0.000293858	0	0	3.5791e-05	0
SD_Bt-31712	0	0	9.58236e-05	0	2.58598e-05
SD_Bt-11383	0	0	4.47067e-05	0	7.68226e-05
SD_Bt-33028	7.34646e-05	6.87758e-05	5.11169e-05	0	0
SD_Bt-11347	0	0	2.69251e-05	8.40349e-05	3.84113e-05
SD_Bt-31230	7.34646e-05	0	2.23534e-05	0	7.4271e-05
SD_Bt-11105	0	2.59229e-05	7.16319e-05	4.82439e-05	0
SD_Bt-31818	0	2.59229e-05	2.69251e-05	0	7.68226e-05
SD_Bt-00819	0	2.59229e-05	2.69251e-05	0	7.68226e-05
SD_Bt-31225	0	2.59229e-05	0	0.000155617	0
SD_Bt-31235	0	2.59229e-05	0	0.000155617	0
SD_Bt-31890	7.34646e-05	0	0	0.000144732	0
SD_Bt-11382	7.34646e-05	0	0	4.82439e-05	6.42711e-05
SD_Bt-31214	0	0	0.00012091	0	0
SD_Bt-31339	0	0	0.00012091	0	0
SD_Bt-32953	0	6.87758e-05	5.11169e-05	3.5791e-05	0
SD_Bt-33085	0	6.87758e-05	5.11169e-05	3.5791e-05	0
SD_Bt-10906	0	6.87758e-05	5.11169e-05	3.5791e-05	0
SD_Bt-00698	0.000220394	0	7.80421e-05	0	1.79298e-05
SD_Bt-31895	7.34646e-05	0	7.80421e-05	0	1.79298e-05
SD_Bt-31785	7.34646e-05	6.87758e-05	0	4.82439e-05	1.79298e-05
SD_Bt-31721	0	0	0	0.000180523	0
SD_Bt-31762	0	0	0	0.000180523	0
SD_Bt-31907	0	0	0	0.000180523	0
SD_Bt-31931	0	0	0	0.000180523	0
SD_Bt-11115	0.000293858	0	2.23534e-05	0	0
SD_Bt-11596	0	0	0.000102234	0	1.79298e-05
SD_Bt-33021	0	0	0.000102234	0	1.79298e-05
SD_Bt-33248	0	0	0.000102234	0	1.79298e-05
SD_Bt-00740	7.34646e-05	6.87758e-05	0	3.5791e-05	2.58598e-05
SD_Bt-31226	7.34646e-05	0	0	0.000143164	0
SD_Bt-00907	0	0	4.92785e-05	4.82439e-05	3.84113e-05
SD_Bt-11257	0	0	4.92785e-05	4.82439e-05	3.84113e-05
SD_Bt-00767	0	0	9.58236e-05	3.5791e-05	0
SD_Bt-30937	0	5.18457e-05	6.70601e-05	0	1.79298e-05
SD_Bt-32981	0	2.59229e-05	0.000102234	0	0
SD_Bt-32986	0	2.59229e-05	0.000102234	0	0
SD_Bt-11727	0	2.59229e-05	0.000102234	0	0
SD_Bt-32796	0	6.87758e-05	7.34703e-05	0	0
SD_Bt-32842	0	6.87758e-05	7.34703e-05	0	0
SD_Bt-11149	0	0	0	0.000178955	0
SD_Bt-31759	0	0	8.07754e-05	0	3.84113e-05
SD_Bt-31909	0	0	8.07754e-05	0	3.84113e-05
SD_Bt-31915	0	0	8.07754e-05	0	3.84113e-05
SD_Bt-31685	0	9.46986e-05	0	8.40349e-05	0
SD_Bt-11316	0	9.46986e-05	0	8.40349e-05	0
SD_Bt-31879	0	9.46986e-05	0	8.40349e-05	0
SD_Bt-31884	0	9.46986e-05	0	8.40349e-05	0
SD_Bt-10707	0	6.87758e-05	4.92785e-05	3.5791e-05	0
SD_Bt-31772	7.34646e-05	0	0	8.40349e-05	3.84113e-05
SD_Bt-30888	0	0.000103691	0	3.5791e-05	2.58598e-05
SD_Bt-00887	0.000146929	6.87758e-05	0	3.5791e-05	0
SD_Bt-31896	0.000146929	6.87758e-05	0	3.5791e-05	0
SD_Bt-10302	0	0.000137552	2.69251e-05	0	0
SD_Bt-32852	0	0.000137552	2.69251e-05	0	0
SD_Bt-11113	7.34646e-05	0	7.62037e-05	0	1.79298e-05
SD_Bt-11146	7.34646e-05	0	7.62037e-05	0	1.79298e-05
SD_Bt-10512	0	0	0	3.5791e-05	9.47524e-05
SD_Bt-10962	0	0.000129614	0	4.82439e-05	0
SD_Bt-30991	0	0.000129614	0	4.82439e-05	0
SD_Bt-00796	7.34646e-05	0	9.39852e-05	0	0
SD_Bt-00854	7.34646e-05	2.59229e-05	2.69251e-05	3.5791e-05	2.58598e-05
SD_Bt-31680	0	0	0.000100395	0	1.79298e-05
SD_Bt-00601	7.34646e-05	2.59229e-05	0.000151512	0	1.79298e-05
SD_Bt-31310	0.000220394	0	2.69251e-05	0	1.79298e-05
SD_Bt-11405	0	0	0	0.000119826	3.84113e-05
SD_Bt-31911	0	0	0.000118177	0	0
SD_Bt-31829	0	0	5.38503e-05	9.64878e-05	0
SD_Bt-31301	0.000220394	0	4.47067e-05	0	0
SD_Bt-31269	0	2.59229e-05	2.69251e-05	8.40349e-05	1.79298e-05
SD_Bt-00052	7.34646e-05	0	0	0	0.000135991
SD_Bt-10568	0.000146929	0	5.11169e-05	0	1.79298e-05
SD_Bt-00336	0.000146929	0	5.11169e-05	0	3.58596e-05
SD_Bt-00498	0	5.18457e-05	5.11169e-05	4.82439e-05	0
SD_Bt-31329	0	5.18457e-05	2.69251e-05	0	5.63411e-05
SD_Bt-31848	0	2.59229e-05	0.000100395	0	0
SD_Bt-11110	0.000367323	2.59229e-05	5.38502e-05	0	0
SD_Bt-00075	0.000293859	2.59229e-05	7.8042e-05	0	0
SD_Bt-31936	0	9.46986e-05	2.23534e-05	4.82439e-05	0
SD_Bt-32941	0	0.000137552	0	0	2.58598e-05
SD_Bt-31213	7.34646e-05	0	4.92785e-05	0	4.37897e-05
SD_Bt-31807	0	6.87758e-05	0	0.000107373	0
SD_Bt-11402	0	6.87758e-05	0	0.000107373	0
SD_Bt-00688	0	0	7.34703e-05	0	4.37897e-05
SD_Bt-00906	0.000146929	6.87758e-05	2.23534e-05	0	0
SD_Bt-31839	0	0	2.23534e-05	0	9.47524e-05
SD_Bt-00686	7.34646e-05	6.87758e-05	4.92785e-05	7.1582e-05	4.37896e-05
SD_Bt-31952	0	0	2.23534e-05	8.40349e-05	3.84113e-05
SD_Bt-31769	7.34646e-05	2.59229e-05	5.11169e-05	3.5791e-05	0
SD_Bt-11364	0	2.59229e-05	7.34703e-05	0	2.58598e-05
SD_Bt-11400	7.34646e-05	6.87758e-05	2.23534e-05	3.5791e-05	0
SD_Bt-10210	7.34646e-05	6.87758e-05	2.23534e-05	3.5791e-05	0
SD_Bt-31780	0	2.59229e-05	2.23534e-05	0	7.68226e-05
SD_Bt-31797	0	2.59229e-05	2.23534e-05	0	7.68226e-05
SD_Bt-31929	0	2.59229e-05	2.23534e-05	0	7.68226e-05
SD_Bt-11719	0	0	7.80421e-05	0	3.84113e-05
SD_Bt-00144	0	0	7.80421e-05	0	3.84113e-05
SD_Bt-11748	0	0	7.80421e-05	0	3.84113e-05
SD_Bt-33200	7.34646e-05	0.000137552	0	0	0
SD_Bt-31285	0.000146929	0	4.92785e-05	0	1.79298e-05
SD_Bt-31277	0.000146929	0	6.70601e-05	0	0
SD_Bt-00289	7.34646e-05	0.00018146	2.23534e-05	7.1582e-05	0
SD_Bt-31777	7.34646e-05	0	7.34703e-05	0	1.79298e-05
SD_Bt-31892	7.34646e-05	0	7.34703e-05	0	1.79298e-05
SD_Bt-00641	0.000293858	0	0	0	1.79298e-05
SD_Bt-00660	0	2.59229e-05	9.8557e-05	0	0
SD_Bt-32922	0	0.000137552	0	3.5791e-05	0
SD_Bt-33183	0	0.000137552	0	3.5791e-05	0
SD_Bt-33193	0	0.000137552	0	3.5791e-05	0
SD_Bt-11780	0	0.000137552	0	3.5791e-05	0
SD_Bt-30889	0	0	0	0	0.000115509
SD_Bt-30982	0	0	0	0	0.000115509
SD_Bt-11330	0	0	5.11169e-05	9.64878e-05	0
SD_Bt-32803	0	0	5.11169e-05	9.64878e-05	0
SD_Bt-33125	0	0	5.11169e-05	9.64878e-05	0
SD_Bt-32950	0	0	5.11169e-05	0	6.42711e-05
SD_Bt-31938	0	0	7.34703e-05	3.5791e-05	1.79298e-05
SD_Bt-31717	7.34646e-05	2.59229e-05	7.34703e-05	0	0
SD_Bt-31774	7.34646e-05	2.59229e-05	7.34703e-05	0	0
SD_Bt-32696	0	0	0	0	0.000115234
SD_Bt-32763	0	0	0	0	0.000115234
SD_Bt-31799	0	0	2.69251e-05	0.000132279	0
SD_Bt-31868	0	0	2.69251e-05	0.000132279	0
SD_Bt-31740	7.34646e-05	6.87758e-05	4.47067e-05	0	0
SD_Bt-00650	0	0	6.70601e-05	7.1582e-05	0
SD_Bt-31709	0	2.59229e-05	2.69251e-05	4.82439e-05	3.84113e-05
SD_Bt-00856	0.000146929	0	0	7.1582e-05	1.79298e-05
SD_Bt-31701	0	0	7.62037e-05	0	3.84113e-05
SD_Bt-00541	0	2.59229e-05	7.34703e-05	3.5791e-05	0
SD_Bt-11289	7.34646e-05	9.46986e-05	2.69251e-05	0	0
SD_Bt-30984	0	7.77686e-05	4.47067e-05	0	1.79298e-05
SD_Bt-31223	0	5.18457e-05	0	0.000119826	0
SD_Bt-00685	0	5.18457e-05	0	0.000119826	0
SD_Bt-00697	0	7.77686e-05	0	0.00016807	0
SD_Bt-32756	0	9.46986e-05	5.11169e-05	0	0
SD_Bt-31211	0	7.77686e-05	0	3.5791e-05	3.84113e-05
SD_Bt-32777	0	0.000137552	2.23534e-05	0	0
SD_Bt-33187	0	0.000137552	2.23534e-05	0	0
SD_Bt-11678	7.34646e-05	0	5.11169e-05	0	3.84113e-05
SD_Bt-32792	7.34646e-05	0	5.11169e-05	0	3.84113e-05
SD_Bt-11638	7.34646e-05	0	5.11169e-05	0	3.84113e-05
SD_Bt-31201	0.000146929	2.59229e-05	0	7.1582e-05	0
SD_Bt-00758	0	0.000163474	5.38502e-05	3.5791e-05	0
SD_Bt-11380	0	0	7.80421e-05	0	3.58596e-05
SD_Bt-31933	0	0	7.80421e-05	0	3.58596e-05
SD_Bt-31670	0	2.59229e-05	0	0.000144732	0
SD_Bt-31703	0	0.000120622	0	0.000144732	0
SD_Bt-31912	0	2.59229e-05	0	0.000144732	0
SD_Bt-31288	0.000220394	0	2.23534e-05	0	1.79298e-05
SD_Bt-31849	0	0	4.92785e-05	9.64878e-05	0
SD_Bt-32821	0	0	5.11169e-05	3.5791e-05	3.84113e-05
SD_Bt-32888	0	0	5.11169e-05	3.5791e-05	3.84113e-05
SD_Bt-31747	0.000146929	0	0	9.64878e-05	0
SD_Bt-31800	0	2.59229e-05	7.80421e-05	0	1.79298e-05
SD_Bt-31806	0	9.46986e-05	0	4.82439e-05	1.79298e-05
SD_Bt-31925	0	2.59229e-05	9.58236e-05	0	0
SD_Bt-31951	0	2.59229e-05	9.58236e-05	0	0
SD_Bt-31298	0.000220394	2.59229e-05	2.23534e-05	0	0
SD_Bt-11141	0.000220394	2.59229e-05	2.23534e-05	0	0
SD_Bt-00903	0	6.87758e-05	4.92785e-05	0	1.79298e-05
SD_Bt-31305	0	5.18457e-05	2.23534e-05	8.40349e-05	0
SD_Bt-11359	0	0.000120622	2.69251e-05	3.5791e-05	6.42711e-05
SD_Bt-31937	0	0	5.11169e-05	0	6.17195e-05
SD_Bt-31678	0	0	0	0	0.000112682
SD_Bt-11375	7.34646e-05	0	0	0.000132279	0
SD_Bt-31945	0	5.18457e-05	7.80421e-05	0	0
SD_Bt-11413	0	0.000120621	0	4.82439e-05	0
SD_Bt-11394	7.34646e-05	0	4.92785e-05	0	3.84113e-05
SD_Bt-31713	7.34646e-05	6.87758e-05	0	3.5791e-05	1.79298e-05
SD_Bt-31693	0	0	0	0.00016807	0
SD_Bt-31697	0	0	0	0.00016807	0
SD_Bt-00905	0	0	0	0.00016807	0
SD_Bt-00801	0	0	0	0.000300349	0
SD_Bt-31859	0	0	0	0.00016807	0
SD_Bt-31195	0	0	9.39852e-05	0	1.79298e-05
SD_Bt-10206	7.34646e-05	0	0.000122749	0	3.84113e-05
SD_Bt-32910	0	0	7.34703e-05	0	3.84113e-05
SD_Bt-10530	0	0	9.58237e-05	0	7.68226e-05
SD_Bt-33203	0	0	7.34703e-05	0	3.84113e-05
SD_Bt-31714	0.000220394	0	0	0	3.84113e-05
SD_Bt-31763	0.000220394	0	0	0	3.84113e-05
SD_Bt-11369	0.000220394	0	0	0	3.84113e-05
SD_Bt-31280	0	0	0.000111767	0	0
SD_Bt-31878	0	2.59229e-05	0	8.40349e-05	3.84113e-05
SD_Bt-00636	0	2.59229e-05	4.47067e-05	3.5791e-05	2.58598e-05
SD_Bt-31843	7.34646e-05	9.46986e-05	0	3.5791e-05	0
SD_Bt-11390	7.34646e-05	9.46986e-05	0	3.5791e-05	0
SD_Bt-11107	0	5.18457e-05	4.47067e-05	4.82439e-05	0
SD_Bt-32879	0	6.87758e-05	2.69251e-05	0	3.84113e-05
SD_Bt-11749	0	6.87758e-05	2.69251e-05	0	3.84113e-05
SD_Bt-33137	0	6.87758e-05	2.69251e-05	0	3.84113e-05
SD_Bt-11360	0	0	2.23534e-05	0.000132279	0
SD_Bt-31854	7.34646e-05	0	5.38503e-05	4.82439e-05	0
SD_Bt-10967	0	0.000129614	0	3.5791e-05	0
SD_Bt-32706	0	0	7.80421e-05	4.82439e-05	0
SD_Bt-32808	0	0	7.80421e-05	4.82439e-05	0
SD_Bt-00670	0	0	7.80421e-05	4.82439e-05	0
SD_Bt-32856	0	0	7.80421e-05	4.82439e-05	0
SD_Bt-10338	0	0	7.80421e-05	4.82439e-05	0
SD_Bt-11739	0	0	7.80421e-05	4.82439e-05	0
SD_Bt-00557	0	0	7.80421e-05	4.82439e-05	0
SD_Bt-00361	0.000220394	0	5.38503e-05	0	5.63411e-05
SD_Bt-32765	0	6.87758e-05	0	9.64878e-05	0
SD_Bt-32994	0	6.87758e-05	0	9.64878e-05	0
SD_Bt-33164	0	6.87758e-05	0	9.64878e-05	0
SD_Bt-33175	0	6.87758e-05	0	9.64878e-05	0
SD_Bt-33178	0	6.87758e-05	0	9.64878e-05	0
SD_Bt-33275	0	6.87758e-05	0	9.64878e-05	0
SD_Bt-31768	7.34646e-05	5.18457e-05	5.11169e-05	0	0
SD_Bt-31852	7.34646e-05	5.18457e-05	5.11169e-05	0	0
SD_Bt-31897	7.34646e-05	7.77686e-05	7.34703e-05	3.5791e-05	0
SD_Bt-31720	0	0	7.16319e-05	0	3.84113e-05
SD_Bt-31881	0	0	7.16319e-05	0	3.84113e-05
SD_Bt-31918	7.34646e-05	9.46986e-05	2.23534e-05	0	0
SD_Bt-31258	0	0	2.23534e-05	0	8.75793e-05
SD_Bt-11412	0.000146929	0	2.23534e-05	0	3.84113e-05
SD_Bt-33215	0	0.000137552	0	0	1.79298e-05
SD_Bt-33260	0	0.000137552	0	0	1.79298e-05
SD_Bt-31943	0	9.46986e-05	2.23534e-05	3.5791e-05	0
SD_Bt-31861	0	0	4.47067e-05	9.64878e-05	0
SD_Bt-32678	0	0.000163474	0	0	0
SD_Bt-32715	0	0.000163474	0	0	0
SD_Bt-11682	0	0.000163474	0	0	0
SD_Bt-32815	0	0.000163474	0	0	0
SD_Bt-32973	0	0.000163474	0	0	0
SD_Bt-33199	0	0.000163474	0	0	0
SD_Bt-33207	0	0.000163474	0	0	0
SD_Bt-11154	7.34646e-05	2.59229e-05	6.70601e-05	0	0
SD_Bt-00696	7.34646e-05	5.18457e-05	0	3.5791e-05	2.58598e-05
SD_Bt-10937	7.34646e-05	6.87758e-05	0	0	3.84113e-05
SD_Bt-31836	0	0	7.62037e-05	4.82439e-05	0
SD_Bt-11550	0	6.87758e-05	0	3.5791e-05	3.84113e-05
SD_Bt-11733	0	6.87758e-05	0	3.5791e-05	3.84113e-05
SD_Bt-33038	0	6.87758e-05	0	3.5791e-05	3.84113e-05
SD_Bt-00874	0	6.87758e-05	0	3.5791e-05	3.84113e-05
SD_Bt-31792	0.000146929	0	2.69251e-05	4.82439e-05	0
SD_Bt-11381	0.000146929	0	2.69251e-05	4.82439e-05	0
SD_Bt-00524	0.000220394	5.18457e-05	0	0	0
[truncated: 3,681 more rows]

## Sheet: S4 cow C
	D0	Control D7	Cellulose D7	Control D14	Cellulose D14
SD_Bt-00002	0.00114416	0.00244166	0.00231345	0.00430039	0.157477
SD_Bt-00003	0.00114416	0.00244166	0.00203107	0.00219858	0.151979		Supplementary Table 4. Relative abundance (scale 0 - 1) for each OTU identified in the rumen sample (D0) from cow C and the cultures derived from it.
SD_Bt-00004	0.00160183	0.00358451	0.0062558	0.00236735	0.141438
SD_Bt-00012	0.0135011	0.000137212	0.132124	0.000555838	0.000963684
SD_Bt-00005	0.00411899	0.00047555	0.0294788	0.000652606	0.0642485		D0: single value
SD_Bt-00045	0.00320366	0.0169169	0.00973868	0.046373	0.00115557		Controls: average from duplicate cultures at designated time point
SD_Bt-00007	0.00915332	0.0329126	0.0137636	0.00810143	0.0033621		Cellulose: average from triplicate cultures at designated time point
SD_Bt-00028	0.00457666	0.0202006	0.0118259	0.0332063	0.00137896
SD_Bt-00009	0.000228833	0.000612762	0.00104072	0.00142444	0.0371942
SD_Bt-00010	0.00114416	0.000402253	0.00376742	0.000627835	0.0284611
SD_Bt-00013	0.000686499	0.00107893	0.000308903	0.000652606	0.0255586
SD_Bt-00026	0.00938215	0.0125373	0.00768753	0.00657328	0.00279531
SD_Bt-00038	0.00160183	0.0112572	0.00388676	0.0225687	0.00158815
SD_Bt-00015	0.000228833	0.000137212	0.000409108	9.6768e-05	0.0237344
SD_Bt-00014	0.000457666	0.000137212	0.012539	0.00045907	0.00871443
SD_Bt-00019	0	0.000137212	0.00136611	0.000387072	0.0177612
SD_Bt-10011	0	0	0.0175174	0.000580608	0.000116471
SD_Bt-00051	0.00823799	0.012308	0.00413847	0.00178905	0.00139258
SD_Bt-00049	0.00228833	0.00630998	0.00294539	0.0118661	0.00182467
SD_Bt-00017	0.00183066	0.00536826	0.00360117	0.0118661	0.000723327
SD_Bt-00058	0.00572082	0.00393223	0.00811305	0.00563037	2.46035e-05
SD_Bt-00030	0.0141876	0.000539464	0.00818267	9.6768e-05	0.000992129
SD_Bt-00095	0.00228833	0.00427057	0.00249648	0.0108984	0.000284096
SD_Bt-00016	0.00114416	0.00690397	0.00235732	0.00664759	0.00180507
SD_Bt-00052	0.001373	0	0.00666524	0	0.0061675
SD_Bt-00029	0.000228833	0.000201126	0.000186275	0.000362302	0.0124942
SD_Bt-00062	0.0251716	0.0156011	0.00505011	0.000652606	0.000671899
SD_Bt-00011	0.0020595	0.00347545	0.0027871	0.00910939	0.000269929
SD_Bt-10015	0.00114416	0.00733438	0.00253031	0.00529284	0.000519665
SD_Bt-00035	0.00183066	0.00557877	0.00339304	0.00550884	0.00153774
SD_Bt-00037	0.000228833	0.000274424	0.000195414	0	0.010224
SD_Bt-00034	0.00183066	0.00449046	0.00191937	0.00548638	0.00137004
SD_Bt-00042	0	0.000137212	0	0.00045907	0.0098744
SD_Bt-00111	0.000457666	0.00338338	0.00185893	0.0111864	5.8464e-05
SD_Bt-00057	0.00572082	0.00406944	0.00297281	0.00314149	0.000112012
SD_Bt-00046	0	0.000201126	6.54365e-05	0.00045907	0.00899273
SD_Bt-10019	0	0.00694912	0.00304177	0.00137721	0.000878683
SD_Bt-10032	0.00251716	0.00577052	0.00131985	0.00497777	8.19294e-05
SD_Bt-00118	0.0130435	0.000201126	0.00393208	0.000193536	0.000534929
SD_Bt-00032	0.00297483	0.00577052	0.00433303	0.00135475	0.00153441
SD_Bt-00024	0.001373	0.0037311	0.00602266	0.000774144	0.00117838
SD_Bt-30001	0	0	0.000325392	9.6768e-05	0.00811993
SD_Bt-00121	0.000457666	0.00365781	0.00155093	0.00763311	0.000193373
SD_Bt-30002	0	0	0.000278235	0.000265534	0.00746292
SD_Bt-30037	0	0.00729684	0	0.00449162	3.99148e-05
SD_Bt-00047	0.00686499	0.000539465	0.00710661	0.00193305	0.000927087
SD_Bt-00071	0.0020595	0.00108831	0.00536234	0.000580608	0.000580857
SD_Bt-10003	0	0	0.0016965	9.6768e-05	0.00574078
SD_Bt-00054	0.000457666	0.0028533	0.00339106	0.00268242	0.00016617
SD_Bt-00077	0.00320366	0.00440778	0.00158574	0.00178905	0.000502148
SD_Bt-30003	0.000228833	0	5.62968e-05	0	0.00688397
SD_Bt-30004	0	0.000137212	0.000616016	0	0.00608083
SD_Bt-00126	0.00343249	0.000612762	0.00405484	0.000749373	0.000419538
SD_Bt-10043	0.001373	0.00564269	0.000950548	0.00140198	0.00036995
SD_Bt-00088	0.0020595	0.00318226	0.001054	0.00425316	0.000303789
SD_Bt-00083	0.000457666	0.00334762	0.00184711	0.00657328	0.000222387
SD_Bt-00076	0.00411899	0.00047555	0.00411609	9.6768e-05	0.000599951
SD_Bt-00154	0.00114416	0	0.00547362	0.000265534	7.27077e-05
SD_Bt-10053	0	0.00122552	0.00181413	0.00497777	0.000101083
SD_Bt-30006	0.000228833	0.000402253	0	0	0.00554006
SD_Bt-00068	0.000228833	0	0.00193318	0.000265534	0.00359082
SD_Bt-10030	0.000915332	0	0.00435951	9.6768e-05	0.000821581
SD_Bt-00099	0.002746	0.00485518	0.00159219	0.00212658	0.000853971
SD_Bt-00133	0.000915332	0.00481941	0.00169739	0.00258565	0.0001661
SD_Bt-00119	0.0105263	0.000274424	0.00237329	0	0.000254611
SD_Bt-10088	0	0.00683829	0	0.00106214	0.000137801
SD_Bt-10036	0.00526316	0.000676676	0.00208681	0.000627835	0.000628362
SD_Bt-00078	0.00709382	0.000676676	0.00183745	0.00159552	0.000398348
SD_Bt-00059	0.000686499	0.00236837	0.00177201	0.00169228	0.000591264
SD_Bt-00093	0.00869565	0	0.00251476	0.00045907	0.000532083
SD_Bt-00050	0.00160183	0.00203941	0.000772517	0.00362533	0.000630516
SD_Bt-30034	0	0.000137212	0	0.0071562	0.000211506
SD_Bt-00109	0.000915332	0.00310896	0.00103337	0.00350379	0.00035299
SD_Bt-00084	0.00549199	0.000274424	0.00357051	0.000265534	0.000332663
SD_Bt-00008	0.000915332	0.00047555	0.00297102	0.000846141	0.000761551
SD_Bt-30008	0	0.000201126	0.00018717	0	0.00451288
SD_Bt-00074	0.0194508	0.000137212	0.0054872	0	0.000392835
SD_Bt-00160	0.00961098	0.00123491	0.000317148	0.000387072	3.27929e-05
SD_Bt-00107	0	0.00162778	0.000933164	0.00355333	5.13422e-05
SD_Bt-00326	0.000457666	0.00217662	0.000326287	0.00367256	0
SD_Bt-00164	0.00183066	0.00393223	0.000823776	0.000193536	0.000257932
SD_Bt-10089	0.001373	0.0034473	0.000512562	0.00130521	9.83788e-05
SD_Bt-00241	0.00869565	0.000201126	0.00103426	9.6768e-05	9.72699e-05
SD_Bt-00020	0.000457666	0.00156386	0.00232669	0.00045907	0.00149036
SD_Bt-10007	0.000228833	0	6.54365e-05	0	0.00404009
SD_Bt-00072	0.00320366	0.0017556	0.000624261	0.00169228	0.0001896
SD_Bt-00060	0.000228833	0.00319164	0.00121229	0.000652606	0.000391198
SD_Bt-00069	0.002746	0.00217662	0.00114271	0.000774144	0.000291822
SD_Bt-00125	0.00389016	0.000749974	0.00145807	0.000555838	0.000401557
SD_Bt-00167	0.00434783	0.000539464	0.00168825	0.000193536	0.000369363
SD_Bt-10077	0.000686499	0.00216724	0.00122374	0.00132998	0.000130034
SD_Bt-00098	0.00297483	0.000137212	0.00351275	9.6768e-05	0.000116964
SD_Bt-00123	0.001373	0.00161839	0.001059	0.00256088	0.000115291
SD_Bt-10067	0.002746	0	0.00280463	0	9.40379e-05
SD_Bt-10083	0.000457666	0.00101501	0.00128918	0.00232012	0.000132737
SD_Bt-00056	0	0.00163716	0.000391724	0.00297272	0.000301548
SD_Bt-00233	0.000457666	0.0019022	0.000416458	0.00282873	4.31528e-05
SD_Bt-00157	0.000915332	0.00211271	0.000529051	0.00200504	0.000177633
SD_Bt-10127	0	0.00250558	0.000603627	0.00215135	2.6774e-05
SD_Bt-00079	0.000457666	0.00143603	0.000420602	0.00285119	0.000302111
SD_Bt-00070	0	0	0.000381689	0	0.00328399
SD_Bt-00146	0.000228833	0.00108831	0.000234327	0.00369733	0.000126754
SD_Bt-00096	0	0	0.00113178	0	0.00245016
SD_Bt-10010	0	0	0.000610977	0	0.00286684
SD_Bt-10126	0.000228833	0.00121614	0.00130425	0.00186105	1.53112e-05
SD_Bt-00036	0.000686499	0.00129882	0.00124617	0.000290304	0.000927548
SD_Bt-30009	0.000228833	0	7.36811e-05	0	0.00322889
SD_Bt-00091	0.001373	0.00176499	0.000515767	0.00316626	8.52027e-05
SD_Bt-00100	0.000686499	0.00149995	0.000773413	0.00144921	0.00034591
SD_Bt-10147	0.000228833	0.00161839	0.000825566	0.00190828	5.02393e-05
SD_Bt-30011	0	0.000338338	0	9.6768e-05	0.00299133
SD_Bt-00130	0.000915332	0.00115223	0.0004663	0.00294795	8.57718e-05
SD_Bt-00175	0	0.000201126	5.62968e-05	0.00357348	0.000669811
SD_Bt-00149	0.000915332	0.00149995	0.000809076	0.00132998	0.000246463
SD_Bt-00033	0.000686499	0.00271609	0.000318043	0.00101491	0.000181411
SD_Bt-00166	0.001373	0.00142665	0.000995351	0.00118367	1.63788e-05
SD_Bt-10070	0.00297483	0.00156386	0.000824671	9.6768e-05	0.00024539
SD_Bt-00124	0.000228833	0.0018289	0.000581204	0.00188582	0.000101617
SD_Bt-30013	0	0.000201126	0.00016889	0	0.00279933
SD_Bt-00110	0	0	0.00248551	0	0.000603119
SD_Bt-00128	0.00434783	0	0.0020054	9.6768e-05	0.000285199
SD_Bt-30010	0	0	0	9.6768e-05	0.00297256
SD_Bt-00105	0.001373	0.00128944	0.000421497	0.00173951	0.000126297
SD_Bt-30012	0.000228833	0.000201126	0	0	0.00281366
SD_Bt-10076	0.000915332	0.00149056	0.000889255	0.00195782	6.82901e-05
SD_Bt-10057	0.002746	0.00142665	0.00166945	9.6768e-05	0.000308159
SD_Bt-10098	0.0020595	0.000338338	0.00145072	0.000724603	0.000130028
SD_Bt-00258	0.000686499	0	0.00265694	0	1.53112e-05
SD_Bt-00085	0.000228833	0	0.000130873	0	0.00268278
SD_Bt-00207	0.000228833	0.00291721	0.00158301	0.00176428	5.73611e-05
SD_Bt-10013	0.000228833	0	5.62968e-05	0	0.00269727
SD_Bt-00102	0.00160183	0.00231384	0.00109556	0.000193536	0.000656474
SD_Bt-00073	0.000457666	0.00196612	0.000725361	0.000580608	0.000242579
SD_Bt-00065	0.000686499	0.000137212	0.000799042	0.00202981	0.000313229
SD_Bt-30014	0	0	0	0.000193536	0.00264745
SD_Bt-00061	0.000457666	0.000941717	0.00180678	0.000652606	0.000932027
SD_Bt-10014	0	0.000201126	6.54365e-05	0	0.00254957
SD_Bt-00174	0.00251716	0.000137212	0.00165028	0	0.000153534
SD_Bt-10157	0	0.00141727	0.000929915	0.00118367	6.66181e-05
SD_Bt-00183	0.000457666	0.000548847	0.000555575	0.00239212	4.0947e-05
SD_Bt-00159	0.000686499	0.0010244	0.000699732	0.00137721	0.000174289
SD_Bt-10095	0.0020595	0	0.00147635	0.000555838	0.000154631
SD_Bt-00169	0.00114416	0.0010244	0.00046451	0.00195782	0.000169409
SD_Bt-00172	0.000457666	0.00107893	0.000334532	0.00229535	0.000125188
SD_Bt-10016	0	0.000137212	0.000139118	9.6768e-05	0.00231792
SD_Bt-00196	0.000686499	0.00162778	0.000317148	0.00130521	9.34275e-05
SD_Bt-00187	0.000686499	0.00121614	0.000317148	0.00154597	0.000204912
SD_Bt-10031	0	0	0.00150377	9.6768e-05	0.00101865
SD_Bt-10165	0.000686499	0.00149056	0.000750095	0.000870912	2.56711e-05
SD_Bt-00210	0.000457666	0.00116161	0.000964683	0.000652606	0.000243759
SD_Bt-30015	0	0.000137212	0	0	0.0024594
SD_Bt-00188	0	0.00135335	0.00075099	0.000580608	0.000497315
SD_Bt-10072	0.000457666	0.000274424	0.00187222	9.6768e-05	0.000260055
SD_Bt-00238	0.000457666	0.0019022	0.000477793	0.000918139	1.5845e-05
SD_Bt-00087	0.00663616	0.00129882	6.54365e-05	0.000627836	7.65562e-06
SD_Bt-00294	0.000457666	0.000749974	0.000456265	0.00193305	6.72226e-05
SD_Bt-00355	0.000686499	0.00149995	0.000668169	0.000724603	8.19294e-05
SD_Bt-10102	0.00114416	0.00143603	0.000857129	9.6768e-05	0.000169984
SD_Bt-00086	0.00114416	0.000612762	0.000605418	0.00181151	0.000166598
SD_Bt-00363	0	0.000338338	0.000650785	0.00222335	4.8638e-05
SD_Bt-00193	0	0.00047555	0.00037434	0.00289841	0.000114758
SD_Bt-00094	0.00434783	0.000274424	0.00202961	0	0.000268784
SD_Bt-10042	0.00114416	0.00176499	0.00017803	0.000918139	1.74817e-05
SD_Bt-00253	0.000228833	0.00141727	0.00093081	0.00478423	3.27929e-05
SD_Bt-10052	0	0	0	0.00350148	0
SD_Bt-00316	0.000457666	0.00108831	0.000498383	0.00128044	8.08618e-05
SD_Bt-00144	0.00320366	0	0.0012008	0	4.15161e-05
SD_Bt-00307	0.0020595	0.000749974	0	0.00164274	1.5845e-05
SD_Bt-00031	0	0.0018289	0.000390829	0.000652606	0.000227345
SD_Bt-00082	0.0020595	0.000676676	0.000616016	0.000749373	1.53112e-05
SD_Bt-00290	0.00160183	0	0.00150292	9.6768e-05	0.000144236
SD_Bt-10229	0.000228833	0.000603379	0.000572065	0.00173951	2.56711e-05
SD_Bt-10058	0.000457666	0.000887186	0.000408213	0.00147398	9.94111e-05
SD_Bt-00116	0	0	0.000212799	0	0.00199892
SD_Bt-00311	0.00114416	0.000612762	0.000699732	0.000990137	4.15161e-05
SD_Bt-00120	0.00320366	0	0.00102009	0	9.34275e-05
SD_Bt-00454	0	0.000201126	0	0.00301995	1.5845e-05
SD_Bt-10055	0.000457666	0.000740591	0.000603627	0.00236735	4.2619e-05
SD_Bt-00328	0.000228833	0.00121614	5.62968e-05	0.00164274	8.68747e-05
SD_Bt-00223	0.000457666	0.00101501	0.000298868	0.00142675	4.31528e-05
SD_Bt-00209	0.002746	0	0.000977967	0	0.000213558
SD_Bt-00230	0.000457666	0.00122552	0.000433842	0.000749373	0.000202166
SD_Bt-00053	0.001373	0.00251496	0.000763378	0.00128044	0.000348045
SD_Bt-10128	0.000686499	0.00136274	0.000529946	0.000652606	0
SD_Bt-00170	0.000457666	0.00101501	0.000337781	0.00149875	0.000191848
SD_Bt-10071	0.001373	0.000338338	0.000950548	0.000193536	0.000324685
SD_Bt-00232	0	0.000338338	0.000333637	0.00202981	0.00015574
SD_Bt-00048	0.000228833	0.000612762	0.00168863	0.000387072	0.000287487
SD_Bt-00138	0.00251716	0	0.00118073	0	0
SD_Bt-00239	0.002746	0.000137212	0.000942303	0.000265534	0.000123481
SD_Bt-10211	0.000457666	0.000612762	0.00129743	0.000193536	9.2923e-06
SD_Bt-00131	0.000457666	0.00149056	0.000251711	0.000821371	4.81042e-05
SD_Bt-10161	0.000915332	0.00162778	0.000399968	9.6768e-05	0.000122378
SD_Bt-00312	0.000228833	0	0.00157156	0	0.0003125
SD_Bt-00310	0.00183066	0.000201126	0.00108788	0	7.48075e-05
SD_Bt-10258	0.000228833	0.000402253	0.000439776	0.00166751	9.2923e-06
SD_Bt-00141	0.000228833	0.000749974	0.000317148	0.00164274	5.68273e-05
SD_Bt-10021	0	0.00115223	0.000773413	0.00045907	4.09823e-05
SD_Bt-10346	0	0	0	0.0027521	4.59337e-05
SD_Bt-10029	0	0	0.000243467	0.000555838	0.00126477
SD_Bt-00104	0.00114416	0.00136274	0.000317148	0	0.000274921
SD_Bt-10169	0.00251716	0	0.000939054	0	7.97882e-05
SD_Bt-10163	0	0.000612762	0.00056382	0.00128044	2.56711e-05
SD_Bt-10257	0.000228833	0.00155448	0.000399968	0.00048384	1.63788e-05
SD_Bt-10200	0.000686499	0.00047555	0.000678204	0.000821371	6.71872e-05
SD_Bt-00451	0.002746	0	0.000864478	0	5.78949e-05
SD_Bt-10156	0.00114416	0.000338338	0.00111529	0	0.00011034
SD_Bt-10119	0.00160183	0	0.00109377	0	0.000193906
SD_Bt-00206	0	0.000813888	0.000326287	0.00144921	9.01894e-05
SD_Bt-10140	0.00114416	0	0.00126676	0	0.000154027
SD_Bt-00021	0	0.00135335	0.000203659	0.000749373	0.000184614
SD_Bt-00249	0.0020595	0	0.00105075	9.6768e-05	0.00010817
SD_Bt-30070	0.00183066	0.000137212	0.000929915	0	0.00014477
SD_Bt-00399	0.000686499	0	0.00026999	0.00181151	6.66535e-05
SD_Bt-00397	0.00343249	0	0.00026999	0.00045907	2.51373e-05
SD_Bt-00280	0.000457666	0.0009511	0.000334532	0.000918139	7.43091e-05
SD_Bt-10182	0	0.0010244	0.000269095	0.00101491	0.000105465
SD_Bt-00479	0.000228833	0.0009511	0.000472754	0.000774144	1.85846e-05
SD_Bt-10114	0.000457666	0.000411636	0	0.00183628	5.68274e-05
SD_Bt-00260	0.000915332	0.000612762	0.000520807	0.000580608	8.58072e-05
SD_Bt-10184	0.001373	0	0.00114097	9.6768e-05	4.15515e-05
SD_Bt-00227	0.000686499	0.00047555	0.000529946	0.000362302	0.000384223
SD_Bt-00127	0.00114416	0.000274424	0.000968827	9.6768e-05	0.000103823
SD_Bt-00379	0.000228833	0.00162778	0	0.0010869	7.65562e-06
SD_Bt-00092	0.00183066	0.00176499	0.000269095	0.000652606	6.66534e-05
SD_Bt-10154	0.00183066	0	0.00104251	9.6768e-05	0.00011034
SD_Bt-10330	0	0.000749974	0.000424702	0.00106214	2.56711e-05
SD_Bt-00255	0.000686499	0.00115223	0.000512562	0.00217381	3.22238e-05
SD_Bt-00148	0.000228833	0.00155448	0.000196309	0.000193536	0.000216486
SD_Bt-00158	0.000457666	0.000539464	0.000374339	0.000580608	0.000374937
SD_Bt-00424	0.000457666	0.0010977	6.54365e-05	0.000918139	8.47043e-05
SD_Bt-00192	0.000228833	0.000402253	0.000780762	0.00120844	2.51373e-05
SD_Bt-00278	0.001373	0.000411636	0.000680557	0	0.000216838
SD_Bt-00212	0.000457666	0.000877803	0.000448021	0.000627835	2.51373e-05
SD_Bt-00350	0.000457666	0.00128944	0.000308008	0.000387072	3.49634e-05
SD_Bt-00416	0.000915332	0.000137212	0.0010997	0	0.000114752
SD_Bt-00134	0.000686499	0.000137212	0.000872723	9.6768e-05	0.00034747
SD_Bt-00156	0.000228833	0.00108831	0.000817321	0.000193536	9.67068e-05
SD_Bt-00336	0.00114416	0.000813888	0.000522597	9.6768e-05	8.68807e-05
SD_Bt-10228	0	0	0.00159021	0	7.65562e-06
SD_Bt-10235	0.000228833	0.000813888	0.000610977	0.00048384	4.20852e-05
SD_Bt-10201	0.0020595	0.000201126	0.000698837	0	7.04959e-05
SD_Bt-10135	0	0.000274424	0.000260851	0.00137721	0.000222393
SD_Bt-00191	0.000228833	0.000612762	0.0007345	0.000290304	0.000148618
SD_Bt-00321	0	0.00122552	0	0.00106445	3.22238e-05
SD_Bt-10194	0.000686499	0.00047555	0.000603627	0.00045907	9.83728e-05
SD_Bt-00208	0	0.00155448	0.000473649	9.6768e-05	7.75824e-05
SD_Bt-00420	0.000457666	0.0009511	0.000129978	0.000870912	3.169e-05
SD_Bt-00304	0.000457666	0.000612762	0.000130873	0.00111167	8.3566e-05
SD_Bt-30122	0	0.00047555	0	0.00161797	0.000114834
SD_Bt-00382	0.000228833	0.000877803	0.000382584	0.000652606	2.40344e-05
SD_Bt-00147	0	0.000612762	0.000477793	0.00111167	0.000233287
SD_Bt-00510	0.000686499	0.00101501	0.000364305	0.000265534	3.33267e-05
SD_Bt-00453	0.00114416	0	0.000129978	0.00142444	1.5845e-05
SD_Bt-00279	0	0.000402253	0.000745994	0.000555838	9.06879e-05
SD_Bt-00631	0	0.00115223	0.000326287	0.000555838	7.65562e-06
SD_Bt-10203	0.000228833	0.000411636	0.000456265	0.000990137	0
SD_Bt-00345	0.000228833	0.000960483	0.000225187	0.00183628	2.45682e-05
SD_Bt-10432	0	0.00115223	0.000203659	0.000724603	0
SD_Bt-10028	0	0	5.62968e-05	0	0.00139751
SD_Bt-10162	0	0	0.00130746	0	0.000140963
SD_Bt-10122	0	0.00115223	0.000129978	0.000749373	5.02393e-05
SD_Bt-00344	0.000228833	0.00108831	0.000204554	0.000580608	5.24451e-05
SD_Bt-10150	0.00480549	0	0.000668168	9.6768e-05	7.64795e-05
SD_Bt-30103	0.000915332	0.0009511	0.000252606	0.000193536	0.000116928
SD_Bt-10329	0.000457666	0.000201126	0.000334532	0.00120844	9.2923e-06
SD_Bt-00181	0.000228833	0.000137212	0.00075278	0.000555838	0.000144734
SD_Bt-10307	0.000457666	0.000813888	0.000342777	0.000580608	9.2923e-06
SD_Bt-00497	0.000457666	0.000749974	0.000130873	0.000918139	2.62402e-05
SD_Bt-00153	0	0.000137212	0.000269095	0.00157074	9.2923e-06
SD_Bt-00132	0	0.000612762	0.000121733	0.00120844	7.16048e-05
SD_Bt-00240	0.000228833	0.000402253	0.000587138	0.00103968	0.000148049
SD_Bt-30151	0.000228833	0	0.00132993	0	0
SD_Bt-00204	0.000457666	0.000137212	0.000772518	0.000290304	0.000195613
SD_Bt-00173	0	0.000411636	0.000112594	0.00132767	0.000132239
SD_Bt-00367	0	0.00149056	0.000221043	0.000193536	5.89978e-05
SD_Bt-00248	0	0.000402253	0.000513457	0.000821371	6.77563e-05
SD_Bt-00171	0.00114416	0.00149056	0.000381689	0	0.00030877
SD_Bt-00163	0.001373	0.000137212	0.000745994	0	9.50641e-05
SD_Bt-00272	0.000228833	0.000402253	0.000416458	0.000362302	0.000385677
SD_Bt-10244	0	0.000612762	0.000121733	0.00125567	1.5845e-05
SD_Bt-00161	0.00160183	0.00100563	0.00046451	0.00094291	2.78769e-05
SD_Bt-10226	0.000457666	0.000813888	0.000408213	0.000265534	9.72759e-05
SD_Bt-30221	0.001373	0.000338338	6.54365e-05	0.000918139	1.5845e-05
SD_Bt-00494	0.000228833	0.0010244	6.54365e-05	0.000821371	0
SD_Bt-00140	0.000457666	0.000274424	0.00129836	0	3.88119e-05
SD_Bt-00229	0.000228833	0.00047555	0.000437986	0.000652606	9.67421e-05
SD_Bt-00222	0.000457666	0.00108831	0.00017803	0.000362302	6.50168e-05
SD_Bt-00293	0.000686499	0.000686059	0.000318043	0.000265534	0.000180913
SD_Bt-10405	0.000228833	0.000813888	0.000121733	0.000893369	2.40344e-05
SD_Bt-00235	0.000686499	0.000137212	0.00125031	0	8.36013e-05
SD_Bt-10131	0.000228833	0.000411636	0.000784906	0	0.000217976
SD_Bt-10183	0.000228833	0.00047555	0.000832915	0	0.00012622
SD_Bt-10332	0	0.000813888	0.000420602	0.000555838	1.74817e-05
SD_Bt-00242	0.00114416	0	0.000838849	0	0.000120237
SD_Bt-00317	0.000915332	0.00047555	0.000399073	0.00045907	7.65562e-06
SD_Bt-10331	0.00183066	0	0.000399968	0.00045907	8.1894e-06
SD_Bt-30075	0.0020595	0	0.000446231	0	0.000190668
SD_Bt-00545	0.000228833	0.0010244	0.000538191	0	2.45682e-05
SD_Bt-00067	0.000228833	0.000612762	0.00064254	0.000290304	0.000138792
SD_Bt-00122	0.00228833	0.000201126	0.000997706	0.000265534	5.78949e-05
SD_Bt-10261	0.000457666	0.00114284	0.000351021	0.000193536	3.33267e-05
SD_Bt-00182	0	0.000676676	0.00026999	0.00045907	0.000272703
SD_Bt-10333	0	0.00107893	0.000351916	0.000290304	3.27576e-05
SD_Bt-00265	0	0.00115223	0.000356061	0.00045907	0.00010817
SD_Bt-00289	0.000915332	0.000749974	7.36811e-05	0.000555838	4.2619e-05
SD_Bt-10100	0.000228833	0.00121614	7.36811e-05	0	0.000330716
SD_Bt-00405	0.000915332	0.000740591	0.000389934	0	9.34275e-05
SD_Bt-00408	0	0.00122552	0.000342777	9.6768e-05	5.73612e-05
SD_Bt-00195	0	0.000749974	0.000243467	0.00045907	0.000216985
SD_Bt-00273	0.000228833	0.00122552	0.000334532	9.6768e-05	6.66535e-05
SD_Bt-10091	0	0.000137212	0.000588928	0.000362302	0.000333527
SD_Bt-10195	0.001373	0.000137212	0.00100684	0	0.000114752
SD_Bt-10308	0.000686499	0.000539464	0.000567964	9.6768e-05	2.6774e-05
SD_Bt-10349	0.000457666	0.000740591	0.000259956	0.00045907	3.169e-05
SD_Bt-00398	0	0.00101501	0.000129978	0.00045907	0.000127898
SD_Bt-30809	0	0	0	0.00185874	0
SD_Bt-00043	0.000228833	0.00047555	0.000243467	0.000652606	0.000163354
SD_Bt-10234	0.000915332	0.000603379	0.000438881	0	8.74145e-05
SD_Bt-00327	0	0.000338338	0.000204554	0.00111167	7.76178e-05
SD_Bt-10471	0.000228833	0.000676676	0.000269095	0.000627835	9.2923e-06
SD_Bt-00633	0.000228833	0.000676676	0.000308903	0.000555838	1.63788e-05
SD_Bt-10079	0	0.000274424	0.000502527	0.000193536	0.000402027
SD_Bt-30219	0	0.000539464	0.000203659	0.000918139	4.09823e-05
SD_Bt-10379	0	0.000274424	0.000659029	0.000555838	0
SD_Bt-00179	0	0	6.54365e-05	0	0.00114303
SD_Bt-00162	0.000228833	0	0.00176787	0	2.35006e-05
SD_Bt-00225	0.00114416	0.000813888	7.36811e-05	0.000290304	8.1894e-06
SD_Bt-00339	0.000457666	0.00101501	0.000325392	0.00045907	1.63788e-05
SD_Bt-00151	0	0.000338338	0.000373444	0.000821371	3.22238e-05
SD_Bt-10291	0.000228833	0.000887185	0.000243466	0.000821371	0.000119175
SD_Bt-30056	0	0	0.000872723	0	0.000304246
SD_Bt-10434	0	0.000612762	7.36811e-05	0.00101491	1.63788e-05
SD_Bt-00485	0.00183066	0	0.00046451	0	9.34628e-05
SD_Bt-10275	0	0.000676676	0.000130873	0.000749373	7.27077e-05
SD_Bt-10120	0.00160183	0	0.000546436	0	6.82901e-05
SD_Bt-00264	0.000228833	0.000612762	0.00026999	0.000387072	0.00012405
SD_Bt-10374	0.000457666	0.000877803	0.000308903	9.6768e-05	2.46035e-05
SD_Bt-10267	0.000686499	0.000137212	0.000756029	0	5.02746e-05
SD_Bt-00001	0	0	0.000617806	0	0.000523092
SD_Bt-00381	0	0.000338338	0.000147362	0.0010869	2.35006e-05
SD_Bt-30112	0.000686499	0	0.000781657	0	0.00011034
SD_Bt-10470	0	0.0010244	0.000121733	0.00045907	8.1894e-06
SD_Bt-00315	0.000915332	0.000201126	0.000425597	0.000290304	5.90332e-05
SD_Bt-00314	0.00160183	0	0.000685554	0	0.000117461
SD_Bt-10039	0.000457666	0.00115223	0.00028648	0.000677376	0.000106533
SD_Bt-00400	0.000686499	0.000539464	0.000408213	0	0.000112012
SD_Bt-30398	0	0	0	0.0015932	3.99148e-05
SD_Bt-00472	0.000228833	0.000887186	6.54365e-05	0.000362302	0.000126262
SD_Bt-00263	0	0.000612762	0.000373444	0.000362302	7.05019e-05
SD_Bt-10106	0.000686499	0.000338338	0.000325392	0	0.000312624
SD_Bt-00089	0.000686499	0.000137212	0.000130873	0.000652606	0.000202853
SD_Bt-00292	0.000457666	0.000603379	0.000308903	0.000193536	9.51055e-05
SD_Bt-10280	0.000228833	0.000740591	0.000129978	0.00045907	7.81515e-05
SD_Bt-00377	0	0.000338338	0.000381689	0.000555838	9.83788e-05
SD_Bt-10371	0.000228833	0.000201126	0.00027734	0.000821371	4.04486e-05
SD_Bt-00601	0	0.000338338	0.000334532	0.000749373	1.53112e-05
SD_Bt-10433	0.000686499	0	0.000603627	0.000362302	0
SD_Bt-30243	0.000228833	0.00047555	0.000195414	0.000677376	1.85846e-05
SD_Bt-00180	0.00183066	0.000411636	0.00091074	9.6768e-05	0.000119632
SD_Bt-00309	0.000457666	0.000411636	0.000243467	0.00045907	7.92604e-05
SD_Bt-00155	0.000457666	0.000411636	0.000424702	0.000193536	6.99268e-05
SD_Bt-10176	0	0.000740591	0.000308903	0.000265534	6.99681e-05
SD_Bt-30356	0	0.00135335	0	0.000193536	1.63788e-05
SD_Bt-00194	0.000457666	0.000676676	0.000373444	0	6.49815e-05
SD_Bt-30223	0.000228833	0	0.000964726	0	0
SD_Bt-10515	0	0.000612762	0.000260851	0.000555838	0
SD_Bt-10407	0.000228833	0.000274424	0.000195414	0.000846141	1.74817e-05
SD_Bt-30552	0	0	0.000196309	0.00125567	0
SD_Bt-00190	0.000457666	0	0.000399968	0.000749373	7.5412e-05
SD_Bt-00022	0.000686499	0	0.000812326	9.6768e-05	0.000112546
SD_Bt-00224	0.000915332	0	0.000626051	0	0.000111977
SD_Bt-10469	0	0	0.000147362	0.00128044	2.56711e-05
SD_Bt-00184	0.000228833	0.000539464	0.000269095	0.00045907	1.53112e-05
SD_Bt-00297	0.000457666	0.000612762	0.000242571	9.6768e-05	0.000154637
SD_Bt-10110	0	0.000676676	0.00027734	0.000387072	3.49634e-05
SD_Bt-00465	0.0020595	0	0.000130873	0.000265534	2.29669e-05
SD_Bt-30295	0	0	0	0.00149875	1.5845e-05
SD_Bt-00202	0.000915332	0.000274424	0.000429741	0.000193536	0.000107671
SD_Bt-30029	0	0.000137212	0	0.000193536	0.000790165
SD_Bt-00401	0.000228833	0.000338338	0.000390829	0.000387072	5.8464e-05
SD_Bt-00185	0.000915332	0.000539464	0.000130873	0.000290304	1.53112e-05
SD_Bt-00410	0.000686499	0.000274424	0.000203659	0.000387072	0.000130069
SD_Bt-00342	0	0.000338338	0.00018717	0.000821371	3.98795e-05
SD_Bt-00658	0	0.000539464	0.000186275	0.000652606	1.74817e-05
SD_Bt-00438	0.00114416	0	0.000521702	0	9.50641e-05
SD_Bt-00431	0.000228833	0.000201126	0.00026999	0.000749373	9.2923e-06
SD_Bt-30406	0	0.000338338	0.000204554	0.000821371	9.2923e-06
SD_Bt-30222	0.000457666	0.00047555	0.000472754	0	4.31528e-05
SD_Bt-10402	0.000228833	0.000612762	0.000408213	9.6768e-05	2.46035e-05
SD_Bt-00602	0.000457666	0.0010977	6.54365e-05	0	3.22238e-05
SD_Bt-00492	0.000457666	0	0.000785238	0	3.82781e-05
SD_Bt-10428	0	0.00047555	0.000259956	0.000531067	4.20852e-05
SD_Bt-00129	0.000228833	0.000548847	0.000594487	9.6768e-05	8.24985e-05
SD_Bt-10561	0.000228833	0.00047555	0.000334532	0.000362302	0
SD_Bt-00220	0.000228833	0.000686059	0.000212799	0.000193536	8.14309e-05
SD_Bt-00673	0.000457666	0.000813888	0.000186275	9.6768e-05	9.2923e-06
SD_Bt-00262	0.000228833	0.000539464	7.36811e-05	0.0011589	0
SD_Bt-30170	0	0.000201126	0.000742745	0	7.75824e-05
SD_Bt-00218	0.00114416	0.000137212	0.000212799	0.000265534	9.12923e-05
SD_Bt-10452	0	0	0.000195414	0.0010869	3.22238e-05
SD_Bt-10137	0.000457666	0.000338338	0.000186275	0.00045907	7.70486e-05
SD_Bt-00081	0	0.000274424	0.000234327	0.000362302	0.00038491
SD_Bt-00103	0.000457666	0.000603379	0.000261746	9.6768e-05	4.86026e-05
SD_Bt-00558	0.000228833	0.000411636	0.00026999	0.000387072	5.08084e-05
SD_Bt-10103	0.000228833	0.000813888	0.000139118	0.000193536	4.09823e-05
SD_Bt-10064	0.000686499	0	0.00057296	0	0.000125118
SD_Bt-10370	0.000457666	0.000274424	0.000373444	0.000265534	4.04486e-05
SD_Bt-00466	0.001373	0	0.000382584	0	8.46689e-05
SD_Bt-30409	0	0.000887186	0.000203659	0.000193536	0
SD_Bt-00493	0.00183066	0	0.000278235	0	3.49634e-05
SD_Bt-00551	0.000228833	0.000548847	0.000195414	0.000362302	4.31528e-05
SD_Bt-10404	0.00251716	0	5.62968e-05	0	2.40344e-05
SD_Bt-00386	0.000228833	0.000338338	0.000308008	0.00045907	0
SD_Bt-00701	0	0.000612762	0	0.000724603	2.40344e-05
SD_Bt-10472	0	0.000411636	0.00018717	0.000652606	1.74817e-05
SD_Bt-30242	0	0	0.000844452	9.6768e-05	0
SD_Bt-30268	0	0.000338338	0.000399968	0.000387072	2.45682e-05
SD_Bt-10621	0.00114416	0.000676676	7.36811e-05	0	0
SD_Bt-00357	0.000228833	0.000274424	5.62968e-05	0.000724603	0.000106568
SD_Bt-30548	0	0.000676676	0.000147362	0.00045907	0
SD_Bt-00298	0.000457666	0.00169169	0.000389934	0.00161797	3.49634e-05
SD_Bt-10002	0.000228833	0.000274424	0.000539086	0	0.000103295
SD_Bt-10247	0.000228833	0.000137212	0.00017803	0.000821371	8.1894e-06
SD_Bt-00708	0	0.00114284	0.000139118	0	0
SD_Bt-10217	0.000228833	0.000338338	0.000139118	0.00045907	0.000149798
SD_Bt-10430	0.000686499	0.000137212	0.000308008	0.000362302	2.40344e-05
SD_Bt-10334	0.000228833	0.000274424	0.000564715	9.6768e-05	0
SD_Bt-10814	0	0.000740591	0.000196309	0.000724603	0
SD_Bt-00562	0.001373	0.000137212	0.000308008	0	2.6774e-05
SD_Bt-10423	0	0.000338338	0.000139118	0.000749373	1.63788e-05
SD_Bt-00216	0.000457666	0.00047555	0.00017803	0.00111167	0
SD_Bt-00277	0.000457666	0.000274424	0.000195414	0.000290304	0.00015029
SD_Bt-10518	0.001373	0	0.000416458	0	0
SD_Bt-00176	0	0.000137212	0.00064254	9.6768e-05	7.43091e-05
SD_Bt-00413	0.00160183	0	0.000195414	0	0.000142599
SD_Bt-00823	0	0.000402253	0	0.000893369	8.1894e-06
SD_Bt-00252	0.000457666	0.000274424	0.000139118	0.00045907	8.85174e-05
SD_Bt-00142	0.000457666	0	0.000458055	0.000362302	1.53112e-05
SD_Bt-00411	0.000457666	0.000612762	0.000147362	9.6768e-05	9.12217e-05
SD_Bt-30668	0	0	7.36811e-05	0.00118367	0
SD_Bt-10109	0.000228833	0	0.000438881	0	0.000346965
SD_Bt-00337	0.000228833	0.00122552	0.000669064	0.000580608	7.2637e-05
SD_Bt-10373	0	0.000804505	0.000121733	0.000193536	6.55506e-05
SD_Bt-00319	0.00114416	0	0.000916631	0	8.52381e-05
SD_Bt-00505	0	0.000740591	0.000139118	0.000265534	4.04132e-05
SD_Bt-10115	0.00114416	0.00047555	0.00017803	9.6768e-05	9.34274e-05
SD_Bt-10509	0.000228833	0.000813888	0.000204554	0	2.46035e-05
SD_Bt-10615	0.000228833	0.000612762	0.000112594	0.000362302	7.65562e-06
SD_Bt-10399	0.000457666	0.000539464	0.00028648	0	4.70013e-05
SD_Bt-00520	0.000915332	0	0.000530841	0	9.2923e-06
SD_Bt-00498	0.000228833	0.000612762	0.000186275	0.000193536	4.42557e-05
SD_Bt-00063	0	0.00047555	5.62968e-05	0.000627835	5.02746e-05
SD_Bt-00419	0	0.000676676	0.000221043	0.000193536	4.04486e-05
SD_Bt-00271	0	0.00047555	0	0.000652606	8.85527e-05
SD_Bt-10348	0.000686499	0.000137212	0.00046451	0	4.97409e-05
SD_Bt-00470	0.000457666	0.00196611	0.000139118	0.00045907	0
SD_Bt-00514	0	0.000201126	0.000579788	0	0.0001186
SD_Bt-10794	0	0.000338338	0.000252606	0.000531067	0
SD_Bt-10698	0.000228833	0.000201126	6.54365e-05	0.000821371	8.1894e-06
SD_Bt-00436	0.000915332	0	0.000472754	0	5.3548e-05
SD_Bt-30030	0	0	0	0	0.000829169
SD_Bt-00439	0.000915332	0	0.00046451	9.6768e-05	5.8464e-05
SD_Bt-10304	0.000228833	0.000603379	6.54365e-05	0.000290304	8.96203e-05
SD_Bt-00302	0.000228833	0	0.000382584	0.000362302	0.00012405
SD_Bt-10557	0	0.00101501	5.62968e-05	9.6768e-05	2.51373e-05
SD_Bt-00145	0.000686499	0	0.000278235	0.000846141	4.20852e-05
SD_Bt-30660	0	0.000539464	0.000147362	0.00045907	0
SD_Bt-10801	0	0.000201126	6.54365e-05	0.000918139	0
SD_Bt-10245	0.000915332	0	0.000504318	9.6768e-05	6.82901e-05
SD_Bt-30069	0.000228833	0	0.000463615	0	0.000269318
SD_Bt-00464	0.000686499	0.000137212	0.000269095	0.000290304	2.35006e-05
SD_Bt-30549	0	0.000137212	0.00028648	0.000627835	8.1894e-06
SD_Bt-00250	0	0.000274424	0.000204554	0.000290304	0.000222998
SD_Bt-30266	0	0	0.000786696	0	1.53112e-05
SD_Bt-00178	0.00114416	0.000338338	0	0.000265534	0.000178173
SD_Bt-30033	0	0	0	0	0.000800001
SD_Bt-10697	0.000228833	0.000137212	0.000204554	0.000627835	8.1894e-06
SD_Bt-10562	0	0.000603379	0.000186275	0.000290304	1.63788e-05
SD_Bt-10270	0.000686499	0.000338338	0.000121733	0.000265534	4.31528e-05
SD_Bt-00577	0	0.000137212	0.000212799	0.000724603	8.1894e-06
SD_Bt-00458	0.000228833	0.000338338	0.000342777	0	0.000148653
SD_Bt-10429	0.000457666	0.000338338	0.000317148	9.6768e-05	3.33267e-05
SD_Bt-30671	0.000228833	0.000612762	0	0.00045907	0
SD_Bt-10619	0	0.000201126	0.000212799	0.000627835	2.45682e-05
SD_Bt-10306	0.000686499	0.000338338	0.000121733	0.000193536	8.41352e-05
SD_Bt-00370	0	0.000338338	0.000407318	9.6768e-05	9.1257e-05
SD_Bt-30352	0.000228833	0	0.000325392	0.000531067	3.27929e-05
SD_Bt-10314	0.000228833	0.000402253	0.000234327	0.000265534	3.169e-05
SD_Bt-10288	0	0	0.000196309	0.000749373	8.85527e-05
SD_Bt-10519	0	0.000201126	0.000889213	0.000290304	0
SD_Bt-00348	0	0.000274424	5.62968e-05	0.000749373	4.37219e-05
SD_Bt-00282	0.000228833	0.000740591	7.36811e-05	0.000290304	4.86379e-05
SD_Bt-00457	0	0.000539464	0.000147362	0.000362302	2.51373e-05
SD_Bt-30828	0	0.000338338	0	0.000821371	0
SD_Bt-10788	0	0.000338338	5.62968e-05	0.000724603	8.1894e-06
SD_Bt-10565	0.000228833	0.000201126	0.000548226	0	9.2923e-06
SD_Bt-10623	0	0.000274424	7.36811e-05	0.000749373	9.2923e-06
SD_Bt-30462	0.000457666	0.000402253	0.000204554	0.000193536	8.1894e-06
SD_Bt-00425	0.000228833	0.000137212	0.000139118	0.000555838	8.36014e-05
SD_Bt-30355	0	0.000612762	0	0.00048384	2.62402e-05
SD_Bt-10359	0	0.000539464	0.000130873	0.000362302	2.51373e-05
SD_Bt-00197	0	0.000137212	0.000260851	0.00048384	8.0328e-05
SD_Bt-00376	0.000228833	0	0.000251711	0.000627835	8.1894e-06
SD_Bt-00679	0	0.00047555	5.62968e-05	0.000555838	7.65562e-06
SD_Bt-10303	0.000457666	0	0.000269095	0.000362302	8.69161e-05
SD_Bt-30353	0	0.000201126	0.000147362	0.000652606	3.33267e-05
SD_Bt-00507	0.000228833	0.000411636	0.000212799	0.000265534	8.1894e-06
SD_Bt-00706	0	0	0	0.0010869	2.40344e-05
SD_Bt-10121	0	0.000539464	0.000259956	0.000193536	0
SD_Bt-00186	0.000457666	0.000612762	0.000416458	0.000265534	6.4483e-05
SD_Bt-00521	0.000228833	0.000338338	0.000438881	0	7.65562e-06
SD_Bt-30669	0	0.000548847	0.000139118	0.000362302	0
SD_Bt-10317	0.00160183	0	0.00017803	0.000265534	9.2923e-06
SD_Bt-00488	0.00251716	0	5.62968e-05	0	0
SD_Bt-10290	0.00114416	0	0.000864478	0	6.77563e-05
SD_Bt-10699	0.000228833	0.000137212	7.36811e-05	0.000749373	0
SD_Bt-10549	0.000228833	0.000740591	0.000139118	0	3.06225e-05
SD_Bt-10166	0	0.000539464	0.000168891	0.000193536	0.000145878
SD_Bt-10616	0	0.000338338	0.000317148	0.000265534	1.5845e-05
SD_Bt-00283	0.000457666	0.000137212	0.000130873	0.000362302	0.000118031
SD_Bt-00604	0	0.000201126	0.000569754	0	3.06225e-05
SD_Bt-00301	0.000228833	0	0.000204554	0.000627835	3.49634e-05
SD_Bt-00165	0.000457666	0.000676676	0.000121733	0	7.65562e-06
SD_Bt-10683	0	0.000877803	0.000130873	0	1.53112e-05
SD_Bt-10316	0.000686499	0.000274424	0.000203659	9.6768e-05	4.91718e-05
SD_Bt-00391	0.000228833	0.000338338	0.000317148	0	0.000107067
SD_Bt-30042	0	0	0.000203659	0	0.000522081
SD_Bt-10795	0	0.000338338	0	0.000749373	0
SD_Bt-10148	0	0.000137212	0.00018717	0.000652606	7.65562e-06
SD_Bt-10463	0	0.000603379	0.000204554	9.6768e-05	4.81042e-05
SD_Bt-00573	0.000228833	0.000137212	0.000139118	0.000555838	4.04486e-05
SD_Bt-00269	0	0.000201126	0.000121733	0.000555838	9.01188e-05
SD_Bt-10461	0	0	5.62968e-05	0.000893369	6.1245e-05
SD_Bt-10883	0.000457666	0.00047555	6.54365e-05	0.000265534	0
SD_Bt-00522	0.000457666	0	0.000416458	0.00118367	2.40344e-05
SD_Bt-11033	0	0.000338338	0	0.000724603	0
SD_Bt-10517	0	0	0.000634295	9.6768e-05	8.1894e-06
SD_Bt-00621	0	0.000201126	0.000364305	0.000265534	3.06225e-05
SD_Bt-10559	0.00114416	0	0.000316253	0	8.1894e-06
SD_Bt-00365	0	0.000402253	0.000139118	0.000362302	5.68274e-05
SD_Bt-00372	0	0.000941717	6.54365e-05	0.000265534	6.66535e-05
SD_Bt-00064	0.000228833	0.00047555	0.000195414	9.6768e-05	0.000139361
SD_Bt-00143	0	0.000201126	0.000308008	0.000290304	6.61197e-05
SD_Bt-10253	0.000686499	0.000201126	0.000204554	0	0.000133911
SD_Bt-00690	0.000228833	0.00047555	0.000112594	0.000265534	1.63788e-05
SD_Bt-00346	0.000457666	0	0.000511667	0	3.49634e-05
SD_Bt-00025	0	0.000137212	0	0.000821371	5.95669e-05
SD_Bt-10510	0.000457666	0.000338338	0.00028648	0	3.38958e-05
SD_Bt-11214	0	0.000137212	7.36811e-05	0.000796601	0
SD_Bt-00394	0.00114416	0	0.000529947	0	9.2923e-06
SD_Bt-00320	0.00160183	0	0.000203659	0	5.84287e-05
SD_Bt-10400	0.000915332	0.000274424	0.000147362	0	5.68274e-05
SD_Bt-10271	0.000457666	0	0.00123293	0	0.000175855
SD_Bt-10791	0	0.000201126	0.000251711	0.00045907	0
SD_Bt-10277	0	0.000137212	0.000243467	0.00048384	3.11563e-05
SD_Bt-00525	0.000228833	0.00047555	0.000186275	0	0.000108205
SD_Bt-10190	0.000457666	0.000201126	0.00047365	0	9.33921e-05
SD_Bt-00268	0	0.000274424	0.000389934	9.6768e-05	4.97409e-05
SD_Bt-11191	0	0.000137212	0	0.000893369	0
SD_Bt-10390	0.000228833	0.000201126	5.62968e-05	0.000555838	4.97055e-05
SD_Bt-00369	0.000686499	0	0.000399968	0	5.78949e-05
SD_Bt-10401	0.000915332	0	0.000326287	0	5.02746e-05
SD_Bt-10566	0.000915332	0	0.000360161	0	1.63788e-05
SD_Bt-10225	0	0.000137212	5.62968e-05	0.000531067	0.00017981
SD_Bt-00354	0	0.00047555	0.000121733	9.6768e-05	0.000178214
SD_Bt-10513	0	0.000201126	0.000260851	0.000362302	4.20499e-05
SD_Bt-10327	0.00114416	0	0.000212799	0	8.41352e-05
SD_Bt-30298	0.000228833	0	0.000437986	0.000193536	3.38605e-05
SD_Bt-11021	0	0.000201126	0.00018717	0.000531067	0
SD_Bt-10246	0.000686499	0	0.000873619	0	7.59104e-05
SD_Bt-00274	0	0.000402253	0	0.000580608	1.85846e-05
SD_Bt-30826	0	0.000548847	6.54365e-05	0.000362302	0
SD_Bt-10612	0	0.000411636	0.000129978	0.000362302	2.35006e-05
SD_Bt-10899	0	0	5.62968e-05	0.000918139	0
SD_Bt-30081	0	0	0.000420602	0	0.000246956
SD_Bt-10486	0	0.000137212	0.000334532	0.000362302	0
SD_Bt-10534	0	0.000539464	0	0.000555838	1.5845e-05
SD_Bt-10893	0.000228833	0.000603379	5.62968e-05	0.000193536	0
SD_Bt-30831	0	0.000813888	5.62968e-05	9.6768e-05	0
SD_Bt-00474	0	0.000137212	0	0.000821371	2.29669e-05
SD_Bt-10554	0.000686499	0.000402253	6.54365e-05	9.6768e-05	3.169e-05
SD_Bt-10875	0	0.000402253	0.000139118	0.000362302	7.65562e-06
SD_Bt-10311	0	0.000813888	5.62968e-05	0	5.73965e-05
SD_Bt-31475	0.000228833	0.000338338	0	0.000531067	0
SD_Bt-10779	0	0.000411636	0.000195414	0.000265534	7.65562e-06
SD_Bt-00330	0.000228833	0.000402253	7.36811e-05	0.000290304	4.2619e-05
SD_Bt-00284	0	0	0	0	0.000652895
SD_Bt-00385	0.000686499	0	0.000298868	9.6768e-05	5.95669e-05
SD_Bt-30407	0.00114416	0	0.000251711	0	1.85846e-05
SD_Bt-00257	0	0	0	0	0.000650808
SD_Bt-00554	0.000228833	0.000201126	5.62968e-05	0.000555838	9.2923e-06
SD_Bt-10287	0.000228833	0.000201126	0.000186275	0.000362302	8.1894e-06
SD_Bt-00246	0	0.000137212	0.000382584	9.6768e-05	0.0001076
SD_Bt-00332	0	0.000274424	0.000278235	0.000265534	7.65562e-06
SD_Bt-31087	0.000228833	0.000740591	7.36811e-05	0	0
SD_Bt-30658	0	0.000201126	0.000195414	0.00045907	7.65562e-06
SD_Bt-10073	0	0.000274424	6.54365e-05	0.000531067	4.04132e-05
SD_Bt-30551	0.000228833	0.000137212	0.000409108	9.6768e-05	0
SD_Bt-30803	0	0.00047555	0.000139118	0.000265534	7.65562e-06
SD_Bt-10309	0.000686499	0	0.000251711	9.6768e-05	9.55979e-05
SD_Bt-00678	0.000228833	0.000274424	0.00018717	0.000265534	1.69479e-05
SD_Bt-30262	0	0.000137212	0.00017803	0.00045907	6.45183e-05
SD_Bt-00598	0	0.00047555	0.000269096	0.000362302	0
SD_Bt-00582	0	0.000201126	0.00018717	0.00045907	9.2923e-06
SD_Bt-10054	0	0	0	0	0.000634729
SD_Bt-10426	0.000686499	0.000201126	0.000212799	0	5.8464e-05
SD_Bt-30455	0.000228833	0.000201126	0.000147362	0.000387072	1.5845e-05
SD_Bt-10560	0.000686499	0	0.000381689	0	1.74817e-05
SD_Bt-00707	0.000228833	0.000813888	0	0	7.65562e-06
SD_Bt-10033	0	0.000274424	0.000333637	9.6768e-05	4.53586e-05
SD_Bt-00542	0	0.000539464	6.54365e-05	0.000265534	2.35006e-05
SD_Bt-10800	0.000228833	0	0.00017803	0.000555838	0
SD_Bt-00329	0.00114416	0	0.00035606	0	3.98795e-05
SD_Bt-30816	0	0.000338338	0.000147362	0.000362302	9.2923e-06
SD_Bt-11488	0	0.000137212	0	0.000796601	0
SD_Bt-00537	0	0	0.000529946	0	9.23246e-05
SD_Bt-00586	0.00114416	0.000137212	0.000129978	0	1.74817e-05
SD_Bt-00136	0.000457666	0.000338338	0	0.000362302	0
SD_Bt-11017	0.000228833	0.000813888	0	0	0
SD_Bt-10614	0	0.000402253	0.000260851	9.6768e-05	2.40344e-05
SD_Bt-00456	0.000457666	0.000201126	0.000278235	0	5.24451e-05
SD_Bt-31440	0	0.000201126	0	0.000724603	0
SD_Bt-10877	0.000228833	0.000612762	0	0.000193536	0
SD_Bt-10891	0.000228833	0.000539464	0.000112594	9.6768e-05	0
SD_Bt-10413	0.001373	0	0.000121733	0	3.33267e-05
SD_Bt-00665	0	0.000338338	5.62968e-05	0.00048384	8.1894e-06
SD_Bt-00393	0.000457666	0.000201126	0.000391723	0.000290304	0
SD_Bt-30404	0	0.00047555	6.54365e-05	0.000290304	3.22238e-05
SD_Bt-00675	0.000915332	0	0.00028648	0	1.63788e-05
SD_Bt-30464	0	0	0.000212799	0.000555838	2.45682e-05
SD_Bt-30542	0	0.000411636	6.54365e-05	0.000362302	2.51373e-05
SD_Bt-00247	0.000228833	0	0.000690592	0	6.88239e-05
SD_Bt-10092	0.000915332	0	6.54365e-05	0.000265534	5.79303e-05
SD_Bt-10731	0	0.000338338	0.000121733	0.000580608	0
SD_Bt-10908	0.000228833	0	0.000351916	0.000265534	0
SD_Bt-00651	0	0.000201126	0.000139118	0.00048384	9.2923e-06
SD_Bt-30468	0	0.000201126	0.000259956	0.000265534	3.38605e-05
SD_Bt-00502	0.000228833	0.000539464	5.62968e-05	9.6768e-05	4.80689e-05
SD_Bt-10618	0.00114416	0.000137212	0.000112594	0	1.85846e-05
SD_Bt-10516	0	0	0.000577103	0	2.6774e-05
SD_Bt-10686	0	0.000338338	0.000112594	0.000362302	2.40344e-05
SD_Bt-30553	0	0	0.000603627	0	0
SD_Bt-11000	0.000228833	0.000137212	7.36811e-05	0.000531067	7.65562e-06
SD_Bt-10887	0	0.000612762	6.54365e-05	0.000193536	0
SD_Bt-00392	0.000228833	0.000137212	0.000260851	9.6768e-05	0.000108739
SD_Bt-31423	0	0.000539464	0	0.000362302	0
SD_Bt-30051	0	0	0.000129978	9.6768e-05	0.00040448
SD_Bt-00536	0	0.000411636	7.36811e-05	0.000362302	7.65562e-06
SD_Bt-00441	0	0.000274424	0.00018717	0.000290304	3.33267e-05
SD_Bt-10202	0	0.000201126	0.000325392	0.000193536	8.1894e-06
SD_Bt-32123	0	0	0	0.000893369	0
SD_Bt-10552	0	0.000539464	0.000195414	0	3.93457e-05
SD_Bt-10909	0	0.00047555	0.000147362	0.000193536	0
SD_Bt-10558	0.000686499	0.000201126	0.000195414	0	3.49634e-05
SD_Bt-00501	0	0.000137212	0.000259956	0.000362302	0
SD_Bt-10798	0	0.000402253	0.00018717	0.000193536	8.1894e-06
SD_Bt-00251	0.000457666	0.000137212	0.000130873	0.000193536	8.85174e-05
SD_Bt-31032	0	0.000402253	7.36811e-05	0.000362302	7.65562e-06
SD_Bt-30180	0	0	0.000480999	0	0.000109237
SD_Bt-00496	0.000457666	0.000338338	7.36811e-05	0	0.000135513
SD_Bt-00275	0.000686499	0.000676676	6.54365e-05	0.00045907	1.74817e-05
SD_Bt-30544	0	0	0.000390829	0.000265534	1.69479e-05
SD_Bt-00189	0.00183066	0.000137212	0.000147362	0	4.75704e-05
SD_Bt-30059	0	0	0.000212799	0	0.000370976
SD_Bt-00692	0.000228833	0.000539464	7.36811e-05	9.6768e-05	9.2923e-06
SD_Bt-00489	0	0.000338338	0.000203659	0.000193536	2.46035e-05
SD_Bt-10624	0.000915332	0	0.000259956	0	1.74817e-05
SD_Bt-10372	0.000686499	0	0.000212799	9.6768e-05	7.5412e-05
SD_Bt-11023	0	0.000411636	6.54365e-05	0.000362302	0
SD_Bt-10564	0.000686499	0	0.000326287	0	2.56711e-05
SD_Bt-00333	0.000228833	0.000137212	0.000121733	0.000362302	4.91718e-05
SD_Bt-10350	0	0.000338338	0.000260851	0	9.28583e-05
SD_Bt-10406	0.000457666	0	0.000364305	0	6.17374e-05
SD_Bt-10900	0	0	0.000399073	0.000265534	0
SD_Bt-10375	0.000457666	0	0.000355165	0	6.82901e-05
SD_Bt-10468	0.000457666	0	0.000316253	9.6768e-05	4.20499e-05
SD_Bt-10735	0	0	0.000203659	0.000990137	2.6774e-05
SD_Bt-11212	0	0.000137212	0	0.000724603	0
SD_Bt-11225	0	0.000137212	0	0.000724603	0
SD_Bt-31075	0	0.000539464	0.000212799	0	0
SD_Bt-10172	0	0	0.000243467	0.000193536	0.00019958
SD_Bt-30076	0	0	0.00027734	0	0.00029225
SD_Bt-00115	0.000457666	0	0.000269095	0.000193536	1.85846e-05
SD_Bt-10514	0.000686499	0.000137212	0.000203659	0	4.42557e-05
SD_Bt-00455	0	0.000338338	0.000130873	0.000290304	1.5845e-05
SD_Bt-00368	0	0.00047555	0.000212799	0	5.30142e-05
SD_Bt-10694	0.000228833	0.000137212	6.54365e-05	0.00045907	2.56711e-05
SD_Bt-30827	0.00114416	0.000274424	0	0	0
SD_Bt-10785	0	0.000137212	0.000278235	0.000265534	1.74817e-05
SD_Bt-10529	0	0.000274424	0.000139118	0.000362302	0
SD_Bt-10186	0	0	5.62968e-05	0.000724603	2.35006e-05
SD_Bt-30670	0	0.000274424	0.000121733	0.000362302	1.63788e-05
SD_Bt-10312	0.000686499	0.000338338	6.54365e-05	0	4.2619e-05
SD_Bt-00259	0	0.000612762	0.000129978	0	2.35006e-05
SD_Bt-30039	0	0	0	0	0.000561856
SD_Bt-30540	0.000228833	0.000338338	0.00017803	9.6768e-05	1.69479e-05
SD_Bt-10906	0	0.000548847	0.000130873	9.6768e-05	0
SD_Bt-30041	0	0	0	0	0.000561134
SD_Bt-10181	0	0.000137212	5.62968e-05	0.000290304	0.000219114
SD_Bt-10715	0.000228833	0	6.54365e-05	0.000627835	0
SD_Bt-10173	0	0.000402253	0	9.6768e-05	0.000227421
SD_Bt-00291	0	0	0.000195414	0	0.00036179
SD_Bt-10780	0	0.000338338	6.54365e-05	0.000362302	2.40344e-05
SD_Bt-00214	0	0.000338338	0.000334532	0	0.000202777
SD_Bt-30048	0	0.000137212	0	0	0.000463864
SD_Bt-11003	0	0	0	0.000821371	7.65562e-06
SD_Bt-10655	0	0	0.000993562	0	8.1894e-06
SD_Bt-30665	0.000228833	0.000411636	0.000129978	9.6768e-05	9.2923e-06
SD_Bt-10904	0	0.000539464	5.62968e-05	0.000193536	9.2923e-06
SD_Bt-30463	0	0.000137212	0.00018717	0.000362302	3.38605e-05
SD_Bt-00627	0	0.000402253	6.54365e-05	0.000290304	2.6774e-05
SD_Bt-10903	0.000228833	0.000411636	7.36811e-05	0.000193536	0
SD_Bt-10381	0	0.000612762	0.000121733	0	2.29669e-05
SD_Bt-00447	0.000228833	0	0.000121733	0.00048384	3.169e-05
SD_Bt-30541	0	0.000402253	0.000195414	9.6768e-05	2.40344e-05
SD_Bt-10505	0	0.000338338	0.000278235	0	4.75704e-05
SD_Bt-00300	0.000686499	0	0.000278235	0	4.42557e-05
SD_Bt-30072	0	0	7.36811e-05	0.000265534	0.000300586
SD_Bt-10125	0.000228833	0.000137212	0.000112594	0.000362302	2.78769e-05
SD_Bt-10210	0	0	0.0003652	0	0.000184151
SD_Bt-10832	0.000228833	0.000137212	7.36811e-05	0.00045907	0
SD_Bt-10553	0.000228833	0.000338338	0.000139118	9.6768e-05	4.04486e-05
SD_Bt-10218	0	0.000402253	7.36811e-05	0	0.000203198
SD_Bt-30539	0	0.000137212	5.62968e-05	0.000555838	2.46035e-05
SD_Bt-00566	0.000228833	0.000539464	5.62968e-05	0	4.97409e-05
SD_Bt-10164	0	0	0.000147362	0.000193536	0.00026554
SD_Bt-11189	0	0.000603379	0.000139118	0	0
SD_Bt-00703	0	0	0.00018717	0.000531067	0
SD_Bt-00221	0	0.000338338	0	0.00045907	9.2923e-06
SD_Bt-31404	0	0.000338338	7.36811e-05	0.000362302	0
SD_Bt-31405	0	0.000338338	7.36811e-05	0.000362302	0
SD_Bt-11209	0	0.000338338	7.36811e-05	0.000362302	0
SD_Bt-32119	0	0	0	0.000796601	9.2923e-06
SD_Bt-00177	0.000228833	0.000338338	0.000195414	0.000193536	5.57598e-05
SD_Bt-11234	0	0	0.000121733	0.000627835	0
SD_Bt-32055	0	0	0	0.000796601	7.65562e-06
SD_Bt-00636	0.000228833	0.000201126	0.00026999	0	5.73965e-05
SD_Bt-00482	0.000457666	0.000137212	0.000212799	9.6768e-05	1.63788e-05
SD_Bt-10892	0	0.000137212	0.000196309	0.000362302	8.1894e-06
SD_Bt-11035	0.000228833	0.000411636	0	0.000265534	9.2923e-06
SD_Bt-00395	0	0.000274424	0	0.000531067	0
SD_Bt-00412	0.000228833	0.000612762	0.000260851	0.000193536	3.169e-05
SD_Bt-11013	0	0.000137212	7.36811e-05	0.000555838	0
SD_Bt-30652	0.000915332	0.000137212	0.000129978	0	7.65562e-06
SD_Bt-10793	0.000457666	0	0.00018717	0.000290304	0
SD_Bt-11137	0	0.000338338	0	0.00045907	0
SD_Bt-00200	0	0.000539464	0	9.6768e-05	0.000107102
SD_Bt-33510	0	0	0	0.000796601	0
SD_Bt-33519	0	0	0	0.000796601	0
SD_Bt-33689	0	0	0	0.000796601	0
SD_Bt-33760	0	0	0	0.000796601	0
SD_Bt-00201	0	0.000338338	6.54365e-05	0.000265534	6.28816e-05
SD_Bt-00504	0.000228833	0	0.000139118	0.000362302	7.37753e-05
SD_Bt-00552	0.000228833	0	0	0.000652606	1.74817e-05
SD_Bt-10411	0.000457666	0	0.000342777	0	3.33267e-05
SD_Bt-00589	0	0.000137212	0.000130873	0.00045907	0
SD_Bt-10168	0	0	0.000269095	0	0.000257849
SD_Bt-00475	0.000915332	0.000137212	0.000130873	0.000193536	0
SD_Bt-10617	0	0.000338338	0.000139118	0.000193536	3.22238e-05
SD_Bt-10688	0	0.000274424	0.000260851	9.6768e-05	1.5845e-05
SD_Bt-10567	0.000686499	0	0.000259956	0	3.49634e-05
SD_Bt-11213	0	0.000338338	5.62968e-05	0.000362302	0
SD_Bt-00331	0.0020595	0	6.54365e-05	0	2.45682e-05
SD_Bt-00359	0	0	0.000112594	0.000555838	3.93457e-05
SD_Bt-10662	0	0.000539464	0.000139118	0	2.35006e-05
SD_Bt-00432	0.000457666	0.000338338	5.62968e-05	0.000893369	0
SD_Bt-00726	0.000228833	0.000402253	0	0.000265534	0
SD_Bt-00629	0	0.00047555	0.000139118	9.6768e-05	0
SD_Bt-30189	0.000228833	0.000201126	0.000195414	0	0.000112622
SD_Bt-00362	0	0.000201126	0.000139118	0.000290304	5.13422e-05
SD_Bt-10466	0.000228833	0	0.000260851	0.000193536	5.19113e-05
SD_Bt-00390	0.000457666	0	0.00028648	0	7.86853e-05
SD_Bt-00433	0	0.000338338	0.000587138	9.6768e-05	5.13775e-05
SD_Bt-31428	0	0.000676676	0	9.6768e-05	0
SD_Bt-31437	0	0.000676676	0	9.6768e-05	0
SD_Bt-00198	0.000457666	0.000201126	0.000121733	9.6768e-05	4.2619e-05
SD_Bt-11014	0.000228833	0.000338338	0.000212799	0	0
SD_Bt-31085	0.000228833	0.000338338	0.000147362	9.6768e-05	0
SD_Bt-10625	0.000457666	0	0.000335427	0	2.56711e-05
SD_Bt-00528	0.000457666	0.000137212	0.000260851	0	8.1894e-06
SD_Bt-30664	0	0	0.000447126	9.6768e-05	0
SD_Bt-00662	0	0.000411636	0.000195414	0	4.15515e-05
SD_Bt-32097	0	0.000137212	6.54365e-05	0.000531067	0
SD_Bt-10187	0	0.000201126	0.000360161	0	1.63788e-05
SD_Bt-10465	0.000228833	0.000539464	0	0	7.374e-05
SD_Bt-00426	0	0.000137212	0.00018717	0.000265534	7.10297e-05
SD_Bt-10575	0.000915332	0.000137212	0.000112594	0	0
SD_Bt-00608	0	0.000338338	0.000139118	0.000193536	1.53112e-05
SD_Bt-10905	0	0	0	0.000749373	9.2923e-06
SD_Bt-30820	0.000915332	0	0.000203659	0	0
SD_Bt-31076	0.000457666	0.000338338	0	0.000193536	0
SD_Bt-30814	0.000228833	0.000338338	0.000130873	9.6768e-05	9.2923e-06
SD_Bt-10684	0.000457666	0.000201126	6.54365e-05	0.000193536	2.46035e-05
SD_Bt-00615	0.000457666	0.000137212	0.00017803	0	8.36014e-05
SD_Bt-30804	0	0.000539464	0	0.000193536	1.5845e-05
SD_Bt-32135	0	0.000402253	5.62968e-05	0.000265534	0
SD_Bt-32274	0	0.000402253	5.62968e-05	0.000265534	0
SD_Bt-00656	0.000228833	0.00047555	0.000203659	0.000627835	1.63788e-05
SD_Bt-10870	0	0	0.000121733	0.000531067	2.51373e-05
SD_Bt-10772	0.000686499	0.000274424	7.36811e-05	0	1.53112e-05
SD_Bt-31407	0.000228833	0.000274424	0	0.000362302	0
SD_Bt-00716	0.000228833	0.000201126	0.000112594	0.000265534	0
SD_Bt-31056	0	0	0	0.000749373	0
SD_Bt-10378	0.000228833	0	0.000334532	0	8.85114e-05
SD_Bt-10440	0	0.000612762	0	9.6768e-05	2.51373e-05
SD_Bt-30351	0.000457666	0.000137212	0.000139118	9.6768e-05	5.02746e-05
SD_Bt-00334	0.000457666	0.000201126	0.000139118	9.6768e-05	7.65562e-06
SD_Bt-10693	0	0.000137212	0.000195414	0.000265534	3.38605e-05
SD_Bt-10620	0.000457666	0	0.000317148	0	2.78769e-05
SD_Bt-10700	0	0.000137212	0.000129978	0.000387072	1.74817e-05
SD_Bt-10278	0	0	0.000491034	0.000387072	1.5845e-05
SD_Bt-10377	0	0	0.000408213	0	8.79776e-05
SD_Bt-10888	0.000228833	0.000201126	0.000212799	9.6768e-05	8.1894e-06
SD_Bt-10690	0.000457666	0	0.000196309	0.000193536	1.74817e-05
SD_Bt-30179	0	0.000201126	0.000221043	0	0.000138252
SD_Bt-00371	0	0	0	0.000652606	5.73965e-05
SD_Bt-10692	0.000915332	0	0.00016889	0	1.74817e-05
SD_Bt-11244	0	0	0	0.000724603	8.1894e-06
SD_Bt-30292	0	0.000338338	0	0.000265534	8.85174e-05
SD_Bt-31082	0.000228833	0.000402253	7.36811e-05	9.6768e-05	8.1894e-06
SD_Bt-31465	0	0.000274424	6.54365e-05	0.000362302	0
SD_Bt-10238	0	0.000137212	0.000269095	0.000193536	0
SD_Bt-00442	0	0.000539464	6.54365e-05	9.6768e-05	0
SD_Bt-31409	0	0.000274424	0	0.00045907	0
SD_Bt-10464	0.000228833	0.000201126	0.000212799	0	6.50168e-05
SD_Bt-10123	0	0	7.36811e-05	9.6768e-05	0.000349758
SD_Bt-00511	0.000686499	0	0.000139118	0	0.000119632
SD_Bt-10027	0	0	0.000195414	0.000362302	4.97055e-05
SD_Bt-11519	0.000228833	0	5.62968e-05	0.000531067	0
SD_Bt-10146	0	0	0.000186275	0	0.000299265
SD_Bt-10431	0	0	0.000416458	0	6.88239e-05
SD_Bt-31067	0	0.000338338	0	0.000387072	0
SD_Bt-11486	0	0	0	0.000724603	0
SD_Bt-00664	0	0.000338338	0	0.000724603	0
SD_Bt-10382	0	0.00047555	0.000147362	0	1.74817e-05
SD_Bt-10631	0	0.000137212	0.000195414	0.000290304	0
SD_Bt-11223	0	0.000137212	0.000147362	0.000362302	0
SD_Bt-00112	0.000457666	0	0.000260851	0	6.61197e-05
SD_Bt-10281	0.000228833	0.00047555	0.00026085	0.000193536	4.31528e-05
SD_Bt-32279	0.000228833	0.000338338	0	0.000265534	0
SD_Bt-00487	0.000457666	0	0.000381689	0	4.31528e-05
SD_Bt-30145	0	0	0.000317148	0	0.000160615
SD_Bt-30654	0.000228833	0	0.000392619	0	7.65562e-06
SD_Bt-32110	0	0.000338338	7.36811e-05	0.000265534	0
SD_Bt-30543	0	0.000274424	0.000139118	0.000193536	2.51373e-05
SD_Bt-00654	0	0.000201126	0.000333637	0	7.65562e-06
SD_Bt-00219	0	0	5.62968e-05	0.000627835	0
SD_Bt-11167	0	0.000338338	0	0.000362302	7.65562e-06
SD_Bt-31481	0.000228833	0.000402253	6.54365e-05	9.6768e-05	0
SD_Bt-00434	0	0.000137212	0.000252606	0.000555838	0
SD_Bt-00807	0	0.000612762	5.62968e-05	0	7.65562e-06
SD_Bt-31483	0	0.000137212	7.36811e-05	0.00045907	0
SD_Bt-00572	0.000228833	0.000137212	0.000212799	9.6768e-05	2.56711e-05
SD_Bt-00767	0	0	7.36811e-05	0.000531067	4.2619e-05
SD_Bt-30822	0	0.000411636	0.00018717	0	8.1894e-06
SD_Bt-10771	0	0	0.000204554	0.000362302	2.35006e-05
SD_Bt-00755	0.000457666	0.00047555	0	0	0
SD_Bt-10398	0	0.000201126	6.54365e-05	0.000265534	9.2935e-05
SD_Bt-00254	0.000228833	0	0.000317148	0	7.59104e-05
SD_Bt-00199	0.000228833	0.000274424	0	0.000290304	1.63788e-05
SD_Bt-10328	0	0	0.000360161	0	0.000108703
SD_Bt-00287	0	0	0.000130873	0.000265534	0.000160727
SD_Bt-10885	0.000228833	0.000201126	5.62968e-05	0.000290304	8.1894e-06
SD_Bt-00611	0.000915332	0	0.000121733	0	4.15161e-05
SD_Bt-11032	0	0.000201126	0.000139118	0.000290304	0
SD_Bt-00460	0.000457666	0.000338338	0.000390828	0.000265534	0
SD_Bt-10511	0.000686499	0	0.000186275	0	5.13775e-05
SD_Bt-10689	0.000457666	0	0.00028648	0	2.6774e-05
SD_Bt-10809	0.000228833	0.00047555	5.62968e-05	0	1.5845e-05
SD_Bt-00822	0	0.00047555	0.000130873	0	1.5845e-05
SD_Bt-00710	0	0	0.00027734	0.000265534	9.2923e-06
SD_Bt-00325	0	0.000338338	5.62968e-05	0.000362302	4.09823e-05
SD_Bt-11221	0	0.000137212	6.54365e-05	0.00045907	0
SD_Bt-10997	0	0.00047555	7.36811e-05	9.6768e-05	7.65562e-06
SD_Bt-31084	0.000228833	0.000274424	0.000139118	9.6768e-05	0
SD_Bt-10836	0.000228833	0	0	0.000555838	1.5845e-05
SD_Bt-00499	0.000228833	0.000201126	0.000204554	0	4.75351e-05
SD_Bt-31436	0	0.000137212	0	0.000555838	0
SD_Bt-10663	0.000457666	0.000137212	0	0.000265534	4.04132e-05
SD_Bt-10606	0	0.000338338	0.000129978	9.6768e-05	4.04486e-05
SD_Bt-11228	0.000457666	0	6.54365e-05	0.000362302	0
SD_Bt-11006	0	0.000201126	6.54365e-05	0.000362302	1.74817e-05
SD_Bt-31068	0	0.000201126	6.54365e-05	0.000362302	1.74817e-05
SD_Bt-00471	0.000228833	0	0.000364305	0	1.74817e-05
SD_Bt-11019	0.000228833	0.00047555	5.62968e-05	0	8.1894e-06
SD_Bt-31063	0.001373	0	0	0	0
SD_Bt-31419	0	0.000201126	7.36811e-05	0.000362302	8.1894e-06
SD_Bt-11193	0	0.000201126	7.36811e-05	0.000362302	8.1894e-06
SD_Bt-10960	0	0.00047555	0.000129978	0	9.2923e-06
SD_Bt-30807	0.000228833	0	0.000186275	0.000265534	1.5845e-05
SD_Bt-11022	0.000228833	0	0	0.000555838	8.1894e-06
SD_Bt-00804	0	0	0.000325392	0.000193536	0
SD_Bt-31443	0	0.000137212	5.62968e-05	0.00045907	0
SD_Bt-31461	0.000457666	0	0.000121733	0.000265534	0
SD_Bt-31476	0	0.000201126	0.000130873	0.000265534	9.2923e-06
SD_Bt-10778	0.000228833	0.000137212	7.36811e-05	0.000265534	3.27929e-05
SD_Bt-00509	0	0.000676676	0	0	0
SD_Bt-10302	0	0.000201126	0.000195414	0	0.000120777
SD_Bt-10174	0	0	0.000203659	0	0.000245782
SD_Bt-11075	0	0.000201126	7.36811e-05	0.000362302	0
SD_Bt-00445	0.000457666	0.000201126	0.000130873	0	3.169e-05
SD_Bt-10124	0.000228833	0	7.36811e-05	0.000387072	7.48428e-05
SD_Bt-10991	0	0.000201126	5.62968e-05	0.000362302	1.69479e-05
SD_Bt-31473	0.000228833	0	0.000195414	0.000265534	0
SD_Bt-30080	0	0	0.00016889	0	0.000279713
SD_Bt-11231	0.000228833	0	6.54365e-05	0.00045907	0
SD_Bt-11218	0	0.00047555	0.000129978	0	0
SD_Bt-10367	0.00114416	0	6.54365e-05	0	0
SD_Bt-31036	0	0.00047555	0.000121733	0	7.65562e-06
SD_Bt-10018	0	0	0.000252606	0.000290304	0
SD_Bt-11237	0	0	0.000204554	0.000362302	0
SD_Bt-33529	0	0.000402253	0	0.000265534	0
SD_Bt-11929	0	0.000402253	0	0.000265534	0
SD_Bt-10789	0	0.000338338	0.000129978	9.6768e-05	2.45682e-05
SD_Bt-10920	0	0	0.000204554	0.000555838	0
SD_Bt-00396	0	0.000338338	0.000129978	9.6768e-05	2.40344e-05
SD_Bt-00406	0.000457666	0	6.54365e-05	0.000290304	3.22238e-05
SD_Bt-31030	0	0	0	0.000652606	7.65562e-06
SD_Bt-10872	0.000915332	0	6.54365e-05	9.6768e-05	7.65562e-06
SD_Bt-10782	0.000228833	0.000137212	6.54365e-05	0.000290304	1.5845e-05
SD_Bt-30824	0.000686499	0	0.000203659	0	9.2923e-06
SD_Bt-00714	0.000686499	0	0.000269096	0	7.65562e-06
SD_Bt-11068	0	0.000201126	6.54365e-05	0.000362302	0
SD_Bt-00748	0.000228833	0.000411636	0	9.6768e-05	2.51373e-05
SD_Bt-32229	0	0.000201126	0	0.00045907	0
SD_Bt-32241	0	0.000201126	0	0.00045907	0
SD_Bt-32291	0	0.000201126	0	0.00045907	0
SD_Bt-11211	0.000228833	0.000338338	7.36811e-05	9.6768e-05	0
SD_Bt-00261	0	0.000137212	0.000130873	0.000265534	4.04486e-05
SD_Bt-00793	0.000228833	0.000338338	0	0.000193536	8.1894e-06
SD_Bt-11005	0	0.000548847	0	9.6768e-05	8.1894e-06
SD_Bt-31065	0.000457666	0	0.000221043	9.6768e-05	0
SD_Bt-11036	0	0.000338338	0.000139118	9.6768e-05	8.1894e-06
SD_Bt-10644	0	0	6.54365e-05	0.000555838	0
SD_Bt-10787	0.000915332	0	0.000112594	0	1.74817e-05
SD_Bt-00648	0	0	0	0.000652606	0
SD_Bt-10797	0.000457666	0.000201126	0.000121733	0	2.56711e-05
SD_Bt-00674	0.000228833	0	0.000317148	0	4.04486e-05
SD_Bt-10881	0.000686499	0	0.000195414	0	9.2923e-06
SD_Bt-00721	0	0	0.000400863	0	3.22592e-05
SD_Bt-30802	0.000228833	0.000411636	6.54365e-05	0	1.69479e-05
SD_Bt-10449	0	0.000338338	0.000121733	0.000652606	0
SD_Bt-32243	0	0.000201126	5.62968e-05	0.000362302	0
SD_Bt-31487	0.000228833	0.000338338	6.54365e-05	9.6768e-05	0
SD_Bt-30322	0	0	0.000372549	0	5.84287e-05
SD_Bt-00711	0.000228833	0.000411636	0	9.6768e-05	1.53112e-05
SD_Bt-00727	0	0.000402253	0	0.000193536	3.33267e-05
SD_Bt-00538	0	0	0.000139118	0.000362302	4.97055e-05
SD_Bt-00569	0	0.000338338	0.000204554	0	0
SD_Bt-00378	0.000457666	0	0.000212799	9.6768e-05	0
SD_Bt-10880	0.000457666	0	0.000269095	0	8.1894e-06
SD_Bt-10777	0.000457666	0	0.000261746	0	1.53112e-05
SD_Bt-00803	0.000228833	0.000201126	0	0.000290304	2.56711e-05
SD_Bt-00638	0	0.000338338	0.000196309	0	7.65562e-06
SD_Bt-10890	0.000228833	0.000137212	0.000251711	0	9.2923e-06
SD_Bt-00696	0.000228833	0.000201126	6.54365e-05	0.000193536	2.35006e-05
SD_Bt-11205	0	0.000338338	7.36811e-05	0.000193536	0
SD_Bt-00117	0.000228833	0.000274424	6.54365e-05	9.6768e-05	3.88119e-05
SD_Bt-10873	0	0.000338338	5.62968e-05	0.000193536	1.69479e-05
SD_Bt-11183	0	0	0.000121733	0.00045907	0
SD_Bt-00384	0.000228833	0.000137212	7.36811e-05	0.000265534	9.2923e-06
SD_Bt-33987	0	0	7.36811e-05	0.000531067	0
SD_Bt-10339	0.000228833	0	0.000139118	0.000265534	3.44296e-05
SD_Bt-31069	0.000915332	0	0.000121733	0	0
SD_Bt-31086	0	0.000137212	0.00026999	9.6768e-05	0
SD_Bt-00518	0.000228833	0.000274424	0.000147362	0.000265534	2.51373e-05
SD_Bt-32244	0	0.000539464	6.54365e-05	0	0
SD_Bt-31079	0	0.000137212	0.000204554	0.000193536	0
SD_Bt-11219	0.000457666	0.000201126	7.36811e-05	9.6768e-05	0
SD_Bt-10532	0.000686499	0	0	0.000265534	1.85846e-05
SD_Bt-10478	0	0.000137212	7.36811e-05	0.000362302	1.74817e-05
SD_Bt-32234	0	0.000539464	0	9.6768e-05	0
SD_Bt-31077	0	0.000137212	0.000139118	0.000290304	0
SD_Bt-31066	0	0	0.000294724	0.000193536	0
SD_Bt-11027	0	0.000137212	7.36811e-05	0.000387072	0
SD_Bt-11029	0	0.000137212	7.36811e-05	0.000387072	0
SD_Bt-31474	0.000228833	0.000201126	0.000147362	9.6768e-05	0
SD_Bt-10508	0.000228833	0.000338338	5.62968e-05	0	6.39139e-05
SD_Bt-30823	0.000457666	0	0.000260851	0	8.1894e-06
SD_Bt-30088	0	0	0.000139118	0	0.000282382
SD_Bt-30055	0	0	0	0	0.000421174
SD_Bt-10898	0.000228833	0	0.000334532	0	9.2923e-06
SD_Bt-11024	0.000457666	0	7.36811e-05	0.000290304	0
SD_Bt-10917	0	0.000201126	0.000212799	0.000193536	2.56711e-05
SD_Bt-11873	0	0	6.54365e-05	0.000531067	0
SD_Bt-34024	0	0	6.54365e-05	0.000531067	0
SD_Bt-00430	0.000228833	0.000201126	0	0.000290304	1.53112e-05
SD_Bt-00583	0.000228833	0	0.000472754	0	1.74817e-05
SD_Bt-10220	0	0.000813888	0.00026085	0.000652606	8.1894e-06
SD_Bt-11185	0	0.000338338	0	0.000290304	0
SD_Bt-30832	0.000228833	0	0.000334532	0	8.1894e-06
SD_Bt-33578	0	0	0	0.000627835	0
SD_Bt-11869	0	0	0	0.000627835	0
SD_Bt-33697	0	0	0	0.000627835	0
SD_Bt-30805	0	0.000338338	0.000112594	9.6768e-05	1.5845e-05
SD_Bt-32191	0.000228833	0.000137212	7.36811e-05	0.000265534	0
SD_Bt-11509	0.000228833	0.000137212	7.36811e-05	0.000265534	0
SD_Bt-00798	0.000457666	0.000402253	7.36811e-05	9.6768e-05	0
SD_Bt-30666	0.000228833	0	0.000325392	0	1.63788e-05
SD_Bt-00383	0	0	0	0	0.000417901
SD_Bt-10056	0	0.000137212	0.00026999	0	5.57598e-05
SD_Bt-30550	0	0.000338338	0.000147362	0	4.42557e-05
SD_Bt-31072	0.000686499	0	0.00018717	0	0
SD_Bt-00750	0	0.00047555	7.36811e-05	0	2.51373e-05
SD_Bt-00836	0	0.000402253	0.000139118	0	8.1894e-06
SD_Bt-10790	0	0.00047555	0	9.6768e-05	3.38605e-05
SD_Bt-11169	0	0.000137212	0.000139118	0.000265534	7.65562e-06
SD_Bt-00044	0	0.000137212	0.000447125	0	6.77563e-05
SD_Bt-10710	0.000457666	0	0.000252606	0	8.1894e-06
SD_Bt-10524	0.000228833	0.000201126	0.000260851	9.6768e-05	1.5845e-05
SD_Bt-33524	0	0	5.62968e-05	0.000531067	0
SD_Bt-11857	0	0	5.62968e-05	0.000531067	0
SD_Bt-33991	0	0	5.62968e-05	0.000531067	0
SD_Bt-32181	0.000228833	0.000137212	0	0.000362302	0
SD_Bt-10630	0.000228833	0.000539465	5.62968e-05	0.000362302	3.44296e-05
SD_Bt-31058	0	0	0.000343672	9.6768e-05	0
SD_Bt-00894	0	0.000137212	0.000139118	0.000265534	0
SD_Bt-00347	0	0.000137212	7.36811e-05	0.000362302	0
SD_Bt-00808	0	0.000137212	7.36811e-05	0.000362302	0
SD_Bt-32269	0	0.000137212	7.36811e-05	0.000362302	0
SD_Bt-31464	0	0.000402253	0	0.000193536	9.2923e-06
SD_Bt-32226	0	0.000402253	7.36811e-05	9.6768e-05	0
SD_Bt-32298	0	0.000402253	7.36811e-05	9.6768e-05	0
SD_Bt-31486	0	0.000402253	0.000129978	0	8.1894e-06
SD_Bt-10590	0.000228833	0	0.000408214	0.000387072	1.5845e-05
SD_Bt-00541	0	0.000338338	0	0.000193536	5.13775e-05
SD_Bt-10335	0	0.000137212	0	0.00045907	8.1894e-06
SD_Bt-10995	0.000228833	0.000201126	0.000121733	9.6768e-05	7.65562e-06
SD_Bt-00534	0	0	0.000259956	0	0.000143631
SD_Bt-30321	0.000228833	0	0.000259956	0	6.71872e-05
SD_Bt-31414	0	0.000201126	0.000269095	0	0
SD_Bt-11239	0	0.000201126	0.000204554	9.6768e-05	0
SD_Bt-10313	0.000228833	0.000137212	0.000269095	0	5.13422e-05
SD_Bt-11866	0	0.000338338	0	0.000265534	0
SD_Bt-33803	0	0.000338338	0	0.000265534	0
SD_Bt-11546	0	0.000338338	0	0.000265534	0
SD_Bt-33935	0	0.000338338	0	0.000265534	0
SD_Bt-00810	0	0.000338338	0	0.000265534	0
SD_Bt-34011	0	0.000338338	0	0.000265534	0
SD_Bt-31471	0	0.000201126	0.000203659	9.6768e-05	0
SD_Bt-11007	0	0.000201126	0.000130873	0.000193536	8.1894e-06
SD_Bt-00422	0.000686499	0	0.000316253	0	9.2923e-06
SD_Bt-11206	0.000228833	0.00047555	0	0	8.1894e-06
SD_Bt-31028	0	0.000201126	0.000129978	0.000193536	7.65562e-06
SD_Bt-00324	0.000228833	0.000338338	6.54365e-05	0	3.22238e-05
SD_Bt-10768	0	0.000539464	0	0	3.93457e-05
SD_Bt-00444	0	0.00047555	0	9.6768e-05	1.69479e-05
SD_Bt-11449	0	0.000137212	6.54365e-05	0.000362302	0
SD_Bt-00694	0	0.000137212	6.54365e-05	0.000362302	0
SD_Bt-00840	0	0.000137212	6.54365e-05	0.000362302	0
SD_Bt-00446	0	0.000137212	0.00017803	9.6768e-05	6.39139e-05
SD_Bt-10507	0	0.000201126	0.000195414	0	6.83255e-05
SD_Bt-11458	0	0.000137212	0	0.00045907	0
SD_Bt-32138	0	0.000137212	0	0.00045907	0
SD_Bt-11531	0	0.000137212	0	0.00045907	0
SD_Bt-10783	0.000228833	0.000137212	0.000204554	0	2.51373e-05
SD_Bt-10548	0	0.000402253	0	9.6768e-05	6.39492e-05
SD_Bt-00139	0.000915332	0.000137212	0	0	0
SD_Bt-31379	0	0	0.000147362	0.000362302	7.65562e-06
SD_Bt-10646	0.000228833	0.000274424	0	0.000193536	7.65562e-06
SD_Bt-11034	0.000457666	0	0.000242571	0	0
SD_Bt-10446	0.000457666	0.000338338	0	0	1.63788e-05
SD_Bt-10792	0	0.000137212	0.000212799	9.6768e-05	2.56711e-05
SD_Bt-30817	0	0.000274424	0.000129978	9.6768e-05	1.63788e-05
SD_Bt-31490	0	0.000201126	6.54365e-05	0.000290304	0
SD_Bt-32260	0	0.000201126	7.36811e-05	0.000265534	8.1894e-06
SD_Bt-00800	0	0.000201126	7.36811e-05	0.000265534	7.65562e-06
SD_Bt-00653	0.000915332	0	0.000221043	0	1.85846e-05
SD_Bt-31074	0.000228833	0	0.000121733	0.000290304	0
SD_Bt-00555	0.000457666	0	0.00018717	0	5.13775e-05
SD_Bt-00740	0.000228833	0.00047555	7.36811e-05	9.6768e-05	1.74817e-05
SD_Bt-11471	0	0.00047555	7.36811e-05	0	0
SD_Bt-11498	0	0.00047555	7.36811e-05	0	0
SD_Bt-10482	0	0.000137212	0.000121733	0.000265534	0
SD_Bt-00677	0	0.00047555	0	9.6768e-05	8.1894e-06
SD_Bt-00548	0	0	0.00017803	0.000265534	3.44296e-05
SD_Bt-32144	0	0	0.000147362	0.000362302	0
SD_Bt-31051	0	0	0.000195414	0.000265534	1.63788e-05
SD_Bt-11037	0	0	6.54365e-05	0.00048384	0
SD_Bt-31020	0	0	0	0.000531067	3.38958e-05
SD_Bt-10105	0	0	0	0	0.000387508
SD_Bt-34064	0.000228833	0.000201126	0	0.000265534	0
SD_Bt-11028	0	0	0	0.000580608	0
SD_Bt-10938	0	0.000338338	0.000178031	0.000290304	9.2923e-06
SD_Bt-11243	0	0.000201126	0.000121733	0.000193536	0
SD_Bt-34066	0	0.000201126	7.36811e-05	0.000265534	0
SD_Bt-32276	0	0.000201126	6.54365e-05	0.000265534	8.1894e-06
SD_Bt-00217	0	0	0.000351916	0	3.27929e-05
SD_Bt-00715	0	0.000274424	0	0.000290304	8.1894e-06
SD_Bt-10784	0.000686499	0	0.000129978	0	2.56711e-05
SD_Bt-11015	0.000686499	0	0.000147362	0	8.1894e-06
SD_Bt-00481	0	0.000338338	0.000130873	0.000265534	7.65562e-06
SD_Bt-32208	0.000228833	0	0.000130873	0.000265534	0
SD_Bt-32222	0.000228833	0	0.000130873	0.000265534	0
SD_Bt-31451	0.000228833	0.000338338	7.36811e-05	0	8.1894e-06
SD_Bt-00747	0	0.000137212	0.000203659	9.6768e-05	2.40344e-05
SD_Bt-32136	0	0.00047555	0	9.6768e-05	0
SD_Bt-30657	0.000457666	0	0.000203659	0	2.51373e-05
SD_Bt-32126	0	0	0.000203659	0.000265534	0
SD_Bt-00270	0	0	0.000203659	0.000265534	0
SD_Bt-30655	0.000457666	0.000137212	0.000112594	0	2.40344e-05
SD_Bt-11181	0	0	0.000130873	0.000362302	7.65562e-06
SD_Bt-00590	0	0	7.36811e-05	0.00045907	0
SD_Bt-10608	0.000457666	0	0.000121733	9.6768e-05	4.04486e-05
SD_Bt-00414	0	0.000338338	5.62968e-05	9.6768e-05	3.27576e-05
SD_Bt-00108	0	0	0.000317148	0	6.17374e-05
SD_Bt-10604	0	0.000402253	5.62968e-05	0	5.41231e-05
SD_Bt-31426	0	0.000274424	0.000195414	0	0
SD_Bt-11174	0	0	0	0.000555838	7.65562e-06
SD_Bt-10467	0.000228833	0	0.000221043	0	8.08911e-05
SD_Bt-00763	0	0.000137212	0.000252606	0	3.33267e-05
SD_Bt-10017	0.000915332	0	0.00017803	0	2.56711e-05
SD_Bt-33534	0	0.000201126	0	0.000362302	0
SD_Bt-11889	0	0.000201126	0	0.000362302	0
SD_Bt-33850	0	0.000201126	0	0.000362302	0
SD_Bt-34022	0	0.000201126	0	0.000362302	0
SD_Bt-34082	0	0.000201126	0	0.000362302	0
SD_Bt-32098	0.000228833	0.000338338	7.36811e-05	0	0
SD_Bt-32178	0.000228833	0	0.000121733	0.000265534	0
SD_Bt-10901	0.000457666	0	0.000203659	0	1.85846e-05
SD_Bt-31427	0.000228833	0.000338338	0	9.6768e-05	8.1894e-06
SD_Bt-10326	0	0	6.54365e-05	0.000265534	0.000131635
SD_Bt-30815	0.000457666	0	0.000203659	0	1.74817e-05
SD_Bt-00402	0	0.000338338	0.000147362	0	0
SD_Bt-10435	0	0	5.62968e-05	0.00045907	9.2923e-06
SD_Bt-32287	0	0	0.000129978	0.000362302	0
SD_Bt-32278	0	0	6.54365e-05	0.00045907	0
SD_Bt-10907	0.000228833	0.000137212	0.000121733	9.6768e-05	1.74817e-05
SD_Bt-31459	0.000228833	0.000137212	0.000203659	0	0
SD_Bt-30466	0	0	0.000325392	0	4.53586e-05
SD_Bt-32218	0	0	0	0.000555838	0
SD_Bt-11241	0	0	5.62968e-05	0.00045907	8.1894e-06
SD_Bt-11001	0.000228833	0.000137212	6.54365e-05	0.000193536	7.65562e-06
SD_Bt-00526	0	0.000137212	0.000260851	0	3.60663e-05
SD_Bt-32215	0	0.000274424	0	0.000265534	9.2923e-06
SD_Bt-11031	0	0.000137212	0.000139118	0.000193536	9.2923e-06
SD_Bt-00848	0	0.000137212	0.000260851	0	1.5845e-05
SD_Bt-11235	0.000686499	0	0.000139118	0	0
SD_Bt-10983	0	0.000137212	0.000147362	0.000193536	0
SD_Bt-11394	0	0.000539464	0	0	8.1894e-06
SD_Bt-10068	0	0.000539464	0.000147362	0	3.33267e-05
SD_Bt-10656	0	0.000201126	0.00016889	9.6768e-05	0
SD_Bt-30467	0	0	0.000325392	0	4.20499e-05
SD_Bt-33526	0	0.000201126	5.62968e-05	0.000265534	0
SD_Bt-33535	0	0.000201126	5.62968e-05	0.000265534	0
SD_Bt-00612	0.000228833	0.000338338	0.000195415	0.000265534	7.65562e-06
SD_Bt-00889	0	0.000201126	5.62968e-05	0.000265534	0
SD_Bt-10958	0.000228833	0.000338338	6.54365e-05	0	0
SD_Bt-31479	0.000228833	0.000201126	0.000147362	0	9.2923e-06
SD_Bt-10709	0	0.000402253	0	9.6768e-05	3.38605e-05
SD_Bt-32300	0.000228833	0.000338338	0	9.6768e-05	0
SD_Bt-00669	0.000228833	0.000137212	0	0.000193536	6.94344e-05
SD_Bt-30065	0	0	0	0	0.000366096
SD_Bt-00557	0.000457666	0	0.000204554	0	8.1894e-06
SD_Bt-30661	0.000228833	0	0.000260851	0	2.78769e-05
SD_Bt-10815	0	0.000411636	6.54365e-05	0	2.51373e-05
SD_Bt-32128	0	0.000338338	0.000139118	0	0
SD_Bt-00802	0	0.000137212	5.62968e-05	0.000265534	3.98795e-05
SD_Bt-32211	0	0.000338338	7.36811e-05	9.6768e-05	0
SD_Bt-00286	0.000686499	0.000201126	0.000456265	0	5.6792e-05
SD_Bt-33669	0	0	0	0.000531067	9.2923e-06
SD_Bt-11967	0	0	0	0.000531067	9.2923e-06
SD_Bt-30160	0	0	7.36811e-05	0.000193536	0.000160615
SD_Bt-10189	0	0.000274424	0.000121733	0	5.84287e-05
SD_Bt-32141	0.000686499	0.000201126	0	0	0
SD_Bt-10497	0	0.000338338	0	0.000193536	8.1894e-06
SD_Bt-31396	0	0.000338338	0	0.000193536	7.65562e-06
SD_Bt-10992	0	0.000338338	5.62968e-05	9.6768e-05	1.5845e-05
SD_Bt-00685	0	0.000338338	5.62968e-05	9.6768e-05	1.5845e-05
SD_Bt-11796	0	0	0	0.000531067	7.65562e-06
SD_Bt-10576	0	0	0	0.000531067	7.65562e-06
SD_Bt-33449	0	0	0	0.000531067	7.65562e-06
SD_Bt-11198	0.000915332	0	5.62968e-05	0	0
SD_Bt-31491	0.000915332	0	5.62968e-05	0	0
SD_Bt-10796	0	0	0.000334532	0	2.6774e-05
SD_Bt-32116	0.000457666	0.000201126	7.36811e-05	0	0
SD_Bt-00670	0	0.000274424	0	0.000265534	0
SD_Bt-11878	0	0.000274424	0	0.000265534	0
SD_Bt-11885	0	0.000274424	0	0.000265534	0
SD_Bt-33922	0	0.000274424	0	0.000265534	0
SD_Bt-00873	0	0.000274424	0	0.000265534	0
SD_Bt-00593	0.000228833	0	7.36811e-05	0.000265534	3.27576e-05
SD_Bt-33546	0	0.000539464	0	0	0
SD_Bt-33586	0	0.000539464	0	0	0
SD_Bt-33832	0	0.000539464	0	0	0
SD_Bt-11985	0	0.000539464	0	0	0
SD_Bt-30150	0	0	0	0.000265534	0.000182514
SD_Bt-00543	0.000457666	0.000201126	0	9.6768e-05	8.1894e-06
SD_Bt-30645	0	0.000201126	0	0.000265534	4.80689e-05
SD_Bt-00606	0.000228833	0	0.00028648	9.6768e-05	2.35006e-05
SD_Bt-11171	0.000228833	0.000411636	0	0	7.65562e-06
SD_Bt-11462	0.000228833	0.000338338	5.62968e-05	0	0
SD_Bt-30159	0	0	0.000129978	9.6768e-05	0.000163425
SD_Bt-00308	0	0.000411636	7.36811e-05	0	9.2923e-06
SD_Bt-00641	0.000457666	0	0.000195414	0	2.6774e-05
SD_Bt-11025	0	0.000402253	0	9.6768e-05	2.45682e-05
SD_Bt-00517	0	0.000137212	0	0.000362302	2.40344e-05
SD_Bt-30650	0.000228833	0.000274424	0	9.6768e-05	3.22238e-05
SD_Bt-00366	0	0	0.00018717	0	0.00016827
SD_Bt-00513	0.000457666	0	0.000129978	9.6768e-05	8.1894e-06
SD_Bt-31027	0	0.000338338	0.000112594	0	1.69479e-05
SD_Bt-00801	0	0.000338338	0	0.000193536	0
SD_Bt-11086	0	0.000338338	5.62968e-05	9.6768e-05	8.1894e-06
SD_Bt-32259	0	0	0.000112594	0.000362302	0
SD_Bt-37745	0	0	0	0.000531067	0
SD_Bt-00296	0	0	0	0.000531067	0
SD_Bt-11564	0	0	0	0.000531067	0
SD_Bt-11275	0	0	0	0.000531067	0
SD_Bt-37965	0	0	0	0.000531067	0
SD_Bt-38140	0	0	0	0.000531067	0
SD_Bt-38253	0	0	0	0.000531067	0
SD_Bt-38263	0	0	0	0.000531067	0
SD_Bt-38287	0	0	0	0.000531067	0
SD_Bt-38292	0	0	0	0.000531067	0
SD_Bt-10298	0	0	0	0.000531067	2.29669e-05
SD_Bt-38521	0	0	0	0.000531067	0
SD_Bt-38558	0	0	0	0.000531067	0
SD_Bt-38724	0	0	0	0.000531067	0
SD_Bt-38731	0	0	0	0.000531067	0
SD_Bt-12418	0	0	0	0.000531067	0
SD_Bt-38986	0	0	0	0.000531067	0
SD_Bt-39175	0	0	0	0.000531067	0
SD_Bt-39255	0	0	0	0.000531067	0
SD_Bt-39414	0	0	0	0.000531067	0
SD_Bt-39495	0	0	0	0.000531067	0
SD_Bt-39538	0	0	0	0.000531067	0
SD_Bt-39540	0	0	0	0.000531067	0
SD_Bt-39652	0	0	0	0.000531067	0
SD_Bt-39852	0	0	0	0.000531067	0
SD_Bt-40121	0	0	0	0.000531067	0
SD_Bt-31408	0.000228833	0	0.00027734	0	0
SD_Bt-11229	0.000228833	0	0.000212799	9.6768e-05	0
SD_Bt-00338	0.000228833	0.000137212	0.000334532	0.000265534	3.38605e-05
SD_Bt-00529	0.000228833	0.000137212	5.62968e-05	0.000193536	0
SD_Bt-10551	0	0	0.000294724	0	5.79303e-05
SD_Bt-00318	0	0.000201126	0.000129978	9.6768e-05	2.40344e-05
SD_Bt-30546	0.000228833	0	0.00017803	9.6768e-05	3.33267e-05
SD_Bt-00623	0	0.000201126	7.36811e-05	0.000193536	1.53112e-05
SD_Bt-30642	0.000228833	0	5.62968e-05	0.000265534	4.20852e-05
SD_Bt-11016	0	0.000137212	0.000186275	9.6768e-05	9.2923e-06
SD_Bt-10874	0.000228833	0	6.54365e-05	0.000290304	1.5845e-05
SD_Bt-10502	0	0.000338338	5.62968e-05	0	6.89006e-05
SD_Bt-11203	0.000686499	0	0.000121733	0	0
SD_Bt-32252	0	0.000402253	7.36811e-05	0	8.1894e-06
SD_Bt-11177	0	0.000402253	0	9.6768e-05	1.69479e-05
SD_Bt-10748	0	0.000402253	5.62968e-05	0	2.51373e-05
SD_Bt-10408	0	0.000201126	0.000112594	0	0.000102684
SD_Bt-00845	0	0.000411636	7.36811e-05	0	0
SD_Bt-31480	0.000457666	0	0.000195414	0	0
SD_Bt-31499	0	0.000201126	0.000204554	0	9.2923e-06
SD_Bt-30450	0.000457666	0.000137212	5.62968e-05	0	4.75351e-05
SD_Bt-31448	0.000228833	0.000201126	0	0.000193536	8.1894e-06
SD_Bt-10775	0	0	0	0.00048384	2.46035e-05
SD_Bt-11011	0.000228833	0	0.000260851	0	9.2923e-06
SD_Bt-11252	0	0.000338338	5.62968e-05	9.6768e-05	0
SD_Bt-10130	0	0	0	0	0.000345986
SD_Bt-10305	0	0.000201126	0	9.6768e-05	0.000147011
SD_Bt-30320	0	0.000201126	0.000129978	0	8.14309e-05
SD_Bt-11199	0.000228833	0	0.000269095	0	0
SD_Bt-31059	0.000228833	0.000137212	0.00016889	0	8.1894e-06
SD_Bt-33537	0.000228833	0.000137212	0	0.000265534	0
SD_Bt-10484	0.000228833	0.000137212	0	0.000265534	0
SD_Bt-33985	0.000228833	0.000402253	0	0	0
SD_Bt-10425	0	0	0.000260851	0	8.30676e-05
SD_Bt-00738	0	0.00047555	0	0	2.56711e-05
SD_Bt-11909	0	0.000137212	7.36811e-05	0.000265534	0
SD_Bt-11304	0	0.000137212	7.36811e-05	0.000265534	0
SD_Bt-11389	0	0.000137212	6.54365e-05	0.000265534	8.1894e-06
SD_Bt-00948	0	0.000402253	7.36811e-05	0	0
SD_Bt-34002	0	0.000402253	7.36811e-05	0	0
SD_Bt-31453	0	0.000137212	5.62968e-05	0.000290304	0
SD_Bt-10654	0.000228833	0.000201126	0.000130873	0	0
SD_Bt-31449	0.000228833	0.000274424	7.36811e-05	0	8.1894e-06
SD_Bt-11496	0	0.000402253	0	9.6768e-05	8.1894e-06
SD_Bt-00702	0	0.000137212	0	0.000362302	7.65562e-06
SD_Bt-32069	0	0.000137212	0	0.000362302	7.65562e-06
SD_Bt-11521	0.000228833	0.000201126	0.000129978	0	0
SD_Bt-11220	0.000457666	0	0.00018717	0	0
SD_Bt-11038	0	0.000274424	0.000139118	0	1.74817e-05
SD_Bt-32275	0.000228833	0.000201126	0	0.000193536	0
SD_Bt-32292	0.000228833	0.000201126	0	0.000193536	0
SD_Bt-32270	0	0.000411636	0	9.6768e-05	0
SD_Bt-00389	0.000457666	0	0.000121733	9.6768e-05	0
SD_Bt-31054	0.000457666	0	0.00017803	0	8.1894e-06
SD_Bt-10635	0.000228833	0.000539464	0.000112594	0	0
SD_Bt-11216	0	0.000201126	0.000129978	9.6768e-05	9.2923e-06
SD_Bt-32150	0	0.000201126	0.000139118	9.6768e-05	0
SD_Bt-31498	0	0.000201126	0.000130873	9.6768e-05	8.1894e-06
SD_Bt-11200	0.000228833	0	0.000260851	0	0
SD_Bt-11230	0.000228833	0	0.000260851	0	0
SD_Bt-31482	0	0.000201126	0	0.000290304	9.2923e-06
SD_Bt-00737	0	0.000201126	0.000121733	9.6768e-05	1.5845e-05
SD_Bt-11295	0.000457666	0.000274424	0	0	0
SD_Bt-00570	0	0.000201126	0	0.000290304	7.65562e-06
SD_Bt-31041	0	0	0.000327182	0	7.65562e-06
SD_Bt-00736	0.000228833	0	0.000121733	0.000193536	7.65562e-06
SD_Bt-00668	0	0.000402253	6.54365e-05	0	0
SD_Bt-33577	0	0.000402253	6.54365e-05	0	0
SD_Bt-33584	0	0.000402253	6.54365e-05	0	0
SD_Bt-11190	0	0	0.000204554	0.000193536	0
SD_Bt-31052	0	0	0.000260851	9.6768e-05	8.1894e-06
SD_Bt-33521	0	0.000137212	0	0.000362302	0
SD_Bt-00101	0	0.000137212	0	0.000362302	0
SD_Bt-11868	0	0.000137212	0	0.000362302	0
SD_Bt-33691	0	0.000137212	0	0.000362302	0
SD_Bt-10661	0	0.000137212	0	0.000362302	0
SD_Bt-10388	0	0.000137212	0	0.000362302	0
SD_Bt-33771	0	0.000137212	0	0.000362302	0
SD_Bt-33915	0	0.000137212	0	0.000362302	0
SD_Bt-33946	0	0.000137212	0	0.000362302	0
SD_Bt-34057	0	0.000137212	0	0.000362302	0
SD_Bt-32186	0.000228833	0.000274424	7.36811e-05	0	0
SD_Bt-33765	0	0.000402253	0	9.6768e-05	0
SD_Bt-00729	0	0	0.000139118	0.000265534	1.63788e-05
SD_Bt-10714	0	0.000137212	5.62968e-05	0.000265534	7.65562e-06
SD_Bt-32250	0.000228833	0.000201126	0.000121733	0	0
SD_Bt-11226	0.000228833	0.000274424	0	9.6768e-05	8.1894e-06
SD_Bt-10726	0	0	5.62968e-05	0.000362302	3.38605e-05
SD_Bt-00775	0	0	0.000129978	0.000265534	2.46035e-05
SD_Bt-00588	0.000228833	0.000274424	0	9.6768e-05	7.65562e-06
SD_Bt-32118	0.000228833	0.000201126	5.62968e-05	9.6768e-05	0
SD_Bt-00597	0	0.000338338	5.62968e-05	0	4.92071e-05
SD_Bt-10063	0	0	0.000204554	9.6768e-05	6.17374e-05
SD_Bt-30068	0	0	0	0	0.000330598
SD_Bt-31044	0	0	0	0.00048384	7.65562e-06
SD_Bt-10097	0	0.000201126	0.000139118	0	5.68274e-05
SD_Bt-10823	0	0.000201126	0.000195414	0	0
SD_Bt-11217	0	0.000201126	0.00018717	0	8.1894e-06
SD_Bt-31457	0	0.000201126	0.00018717	0	8.1894e-06
SD_Bt-00467	0	0.000274424	0.000121733	0	2.46035e-05
SD_Bt-30297	0	0	0.000242571	0	8.63056e-05
SD_Bt-32148	0	0.000201126	0.000129978	9.6768e-05	0
SD_Bt-11094	0	0.000201126	0.000129978	9.6768e-05	0
SD_Bt-32029	0	0.000201126	0	0.000265534	1.69479e-05
SD_Bt-10652	0.000457666	0	0.000437986	0	0
SD_Bt-11242	0.000228833	0	0.00018717	9.6768e-05	0
SD_Bt-32293	0	0.000201126	0	0.000290304	0
SD_Bt-32131	0.000228833	0	0	0.000362302	9.2923e-06
SD_Bt-33843	0.000228833	0	7.36811e-05	0.000265534	0
SD_Bt-11018	0.000457666	0.000137212	6.54365e-05	0	1.74817e-05
SD_Bt-10696	0	0.000137212	0	0.000265534	5.84287e-05
SD_Bt-00766	0.000457666	0	0.000139118	0	3.44296e-05
SD_Bt-10376	0	0	0.000147362	9.6768e-05	0.000113649
SD_Bt-10959	0.000228833	0	0	0.000362302	7.65562e-06
SD_Bt-11493	0	0	0.000139118	0.000265534	9.2923e-06
SD_Bt-31377	0.000457666	0.000137212	7.36811e-05	0	7.65562e-06
SD_Bt-00901	0	0	0.000260851	9.6768e-05	0
SD_Bt-33755	0	0.000137212	5.62968e-05	0.000265534	0
SD_Bt-10116	0.000228833	0.000137212	0.000129978	0	2.6774e-05
SD_Bt-33871	0	0.000402253	5.62968e-05	0	0
SD_Bt-32068	0	0	0.000139118	0.000265534	7.65562e-06
SD_Bt-32124	0.000228833	0.000274424	0	9.6768e-05	0
SD_Bt-32165	0.000228833	0.000274424	0	9.6768e-05	0
SD_Bt-00746	0	0	7.36811e-05	0.000362302	8.1894e-06
SD_Bt-10409	0	0	0.000129978	0.000265534	1.5845e-05
SD_Bt-00883	0	0	0	0.00048384	0
SD_Bt-10627	0	0.000201126	6.54365e-05	9.6768e-05	5.84287e-05
SD_Bt-10387	0	0.000338338	0.000112594	0.000265534	6.4483e-05
SD_Bt-00782	0	0.000274424	0.000139118	0	0
SD_Bt-32280	0	0.000274424	0.000139118	0	0
SD_Bt-10249	0	0.000274424	0.000130873	0	8.1894e-06
SD_Bt-00614	0	0.000274424	0	0	0.000138757
SD_Bt-00404	0	0.000137212	0.000204554	0	2.45682e-05
SD_Bt-00616	0.000686499	0.000137212	0	0	0
SD_Bt-30073	0	0	0	0	0.000319705
SD_Bt-00819	0	0.000201126	5.62968e-05	0.000193536	0
SD_Bt-32271	0	0.000201126	5.62968e-05	0.000193536	0
SD_Bt-33600	0	0.000201126	0	0.000265534	8.1894e-06
SD_Bt-11388	0	0.000338338	7.36811e-05	0.000265534	2.51373e-05
SD_Bt-33699	0	0.000201126	0	0.000265534	8.1894e-06
SD_Bt-11893	0	0.000201126	0	0.000265534	8.1894e-06
SD_Bt-11894	0	0.000201126	0	0.000265534	8.1894e-06
SD_Bt-10733	0	0.000201126	0	0.000265534	8.1894e-06
SD_Bt-11927	0	0.000201126	0	0.000265534	8.1894e-06
SD_Bt-00168	0	0.000137212	0.000196309	0	3.11563e-05
SD_Bt-00407	0	0.000137212	0.000130873	9.6768e-05	3.169e-05
SD_Bt-10902	0.000457666	0	0.000139118	0	2.6774e-05
SD_Bt-00516	0	0.000137212	0.000129978	9.6768e-05	3.22238e-05
SD_Bt-30074	0	0	0	0	0.000318033
SD_Bt-11835	0.000228833	0	0	0.000362302	0
SD_Bt-11319	0.000228833	0.000137212	0.000139118	0.000362302	0
SD_Bt-34001	0.000228833	0	0	0.000362302	0
SD_Bt-10653	0	0	0.00028648	0	3.11563e-05
SD_Bt-31415	0	0	0.000317148	0	0
SD_Bt-33826	0	0.00047555	0	0	0
SD_Bt-10647	0	0.00047555	0	0	0
SD_Bt-30794	0.000228833	0.000201126	7.36811e-05	0	3.27929e-05
SD_Bt-31493	0	0.000137212	0.000225187	0	0
SD_Bt-00682	0	0	0.000129978	0.000265534	9.2923e-06
SD_Bt-11009	0	0	0.000308008	0	8.1894e-06
SD_Bt-00620	0	0.000137212	0	0.000290304	3.11563e-05
SD_Bt-33655	0	0	0.000139118	0.000265534	0
SD_Bt-33809	0	0	0.000139118	0.000265534	0
SD_Bt-11932	0	0	0.000139118	0.000265534	0
SD_Bt-10996	0	0.000338338	6.54365e-05	0	2.51373e-05
SD_Bt-30456	0	0.000201126	0.000121733	0	6.01007e-05
SD_Bt-00568	0	0	0	0.00045907	9.2923e-06
SD_Bt-11470	0	0	0	0.00045907	9.2923e-06
SD_Bt-32242	0	0	0	0.00045907	9.2923e-06
SD_Bt-00786	0	0	7.36811e-05	0.000362302	0
SD_Bt-00356	0	0	0.000147362	0.00111168	0
SD_Bt-33683	0	0	7.36811e-05	0.000362302	0
SD_Bt-11714	0	0	7.36811e-05	0.000362302	0
SD_Bt-33848	0	0	7.36811e-05	0.000362302	0
SD_Bt-33854	0	0	7.36811e-05	0.000362302	0
SD_Bt-11476	0	0	0.000129978	0.000265534	8.1894e-06
SD_Bt-10864	0.000457666	0	0.000139118	0	2.35006e-05
SD_Bt-11180	0.000228833	0.000137212	0.000139118	0	7.65562e-06
SD_Bt-00788	0.000915332	0	0	0	9.2923e-06
SD_Bt-31488	0.000915332	0	0	0	9.2923e-06
SD_Bt-00571	0.000228833	0.000137212	5.62968e-05	0	9.01894e-05
SD_Bt-30267	0	0	0.000212799	0	0.000101048
SD_Bt-11026	0	0.000137212	0.000204554	0	1.74817e-05
SD_Bt-10742	0	0.000411636	0	0	3.88119e-05
SD_Bt-30071	0	0	0	0	0.000313193
SD_Bt-10175	0.000228833	0	0.000260851	9.6768e-05	5.89978e-05
SD_Bt-00575	0	0.000274424	0.000112594	0.000193536	9.2923e-06
SD_Bt-00574	0	0.000137212	0.000204554	0	1.69479e-05
SD_Bt-30535	0	0.000201126	0.000130873	0	4.75351e-05
SD_Bt-10691	0	0	0.000269095	0	4.31528e-05
SD_Bt-32240	0	0.000274424	0	0.000193536	0
SD_Bt-00553	0.000686499	0	5.62968e-05	0	2.6774e-05
SD_Bt-10180	0	0	6.54365e-05	0	0.000245965
SD_Bt-37909	0	0.000201126	0	0.000265534	0
SD_Bt-37933	0	0.000201126	0	0.000265534	0
SD_Bt-38003	0	0.000201126	0	0.000265534	0
SD_Bt-38147	0	0.000201126	0	0.000265534	0
SD_Bt-38481	0	0.000201126	0	0.000265534	0
SD_Bt-38594	0	0.000201126	0	0.000265534	0
SD_Bt-38858	0	0.000201126	0	0.000265534	0
SD_Bt-38875	0	0.000201126	0	0.000265534	0
SD_Bt-39138	0	0.000201126	0	0.000265534	0
SD_Bt-39145	0	0.000201126	0	0.000265534	0
SD_Bt-39246	0	0.000201126	0	0.000265534	0
SD_Bt-39253	0	0.000201126	0	0.000265534	0
SD_Bt-39259	0	0.000201126	0	0.000265534	0
SD_Bt-39288	0	0.000201126	0	0.000265534	0
SD_Bt-39341	0	0.000201126	0	0.000265534	0
SD_Bt-39572	0	0.000201126	0	0.000265534	0
SD_Bt-39635	0	0.000201126	0	0.000265534	0
SD_Bt-39668	0	0.000201126	0	0.000265534	0
SD_Bt-00114	0	0.000201126	7.36811e-05	0.000265534	1.63788e-05
SD_Bt-12123	0	0.000201126	0	0.000265534	0
SD_Bt-39973	0	0.000201126	0	0.000265534	0
SD_Bt-00666	0.000915332	0	0.000129978	0	1.74817e-05
SD_Bt-31444	0.000686499	0	7.36811e-05	0	8.1894e-06
SD_Bt-10242	0	0.000201126	0	0	0.000176613
SD_Bt-10773	0.000228833	0	7.36811e-05	0.000193536	3.169e-05
SD_Bt-30220	0	0	0.000186275	0	0.000124044
SD_Bt-10445	0.000686499	0	7.36811e-05	0	7.65562e-06
SD_Bt-31046	0	0.000137212	7.36811e-05	0.000193536	1.5845e-05
SD_Bt-10362	0.000686499	0	5.62968e-05	0	2.45682e-05
SD_Bt-00770	0	0.000137212	0	0.000290304	2.46035e-05
SD_Bt-11523	0.000457666	0.000137212	6.54365e-05	0	0
SD_Bt-10078	0.000457666	0	0.000130873	0	2.51373e-05
SD_Bt-31485	0	0.000338338	6.54365e-05	0	1.74817e-05
SD_Bt-31477	0.000457666	0	0.000147362	0	8.1894e-06
SD_Bt-10889	0	0	0.000290624	0	1.74817e-05
SD_Bt-10199	0	0	6.54365e-05	0	0.000242573
SD_Bt-10895	0.000457666	0	0.000130873	0	2.45682e-05
SD_Bt-33934	0	0	0.000130873	0.000265534	0
SD_Bt-00646	0	0.000201126	7.36811e-05	9.6768e-05	3.55325e-05
SD_Bt-32285	0	0.000338338	7.36811e-05	0	8.1894e-06
SD_Bt-31489	0	0.000338338	6.54365e-05	0	1.63788e-05
SD_Bt-11847	0	0	0.000129978	0.000265534	0
SD_Bt-11757	0	0	0.000129978	0.000265534	0
SD_Bt-11950	0	0	0.000129978	0.000265534	0
SD_Bt-33989	0	0	6.54365e-05	0.000362302	0
SD_Bt-00613	0	0.000676676	7.36811e-05	0	2.51373e-05
SD_Bt-30778	0	0.000137212	0	0.000265534	3.82781e-05
SD_Bt-00599	0	0	0	0.00045907	0
SD_Bt-11912	0	0	0	0.00045907	0
SD_Bt-11942	0	0	0	0.00045907	0
SD_Bt-00757	0	0	0.000139118	0.00045907	0
SD_Bt-34025	0	0	0	0.00045907	0
SD_Bt-32249	0	0	5.62968e-05	0.000362302	8.1894e-06
SD_Bt-31416	0	0	0.000112594	0.000265534	1.63788e-05
SD_Bt-11263	0.000228833	0.000137212	7.36811e-05	9.6768e-05	0
SD_Bt-10132	0.000228833	0	7.36811e-05	0.000193536	2.6774e-05
SD_Bt-11437	0	0	5.62968e-05	0.000362302	7.65562e-06
SD_Bt-30791	0	0.000201126	0.000139118	0	3.22592e-05
SD_Bt-00797	0.000228833	0.000137212	6.54365e-05	9.6768e-05	7.65562e-06
SD_Bt-11457	0.000915332	0	0	0	0
SD_Bt-32155	0.000915332	0	0	0	0
SD_Bt-11466	0.000915332	0	0	0	0
SD_Bt-10810	0.000915332	0	0	0	0
SD_Bt-32231	0.000915332	0	0	0	0
SD_Bt-32251	0.000915332	0	0	0	0
SD_Bt-31402	0.000228833	0.000137212	0	0.000193536	8.1894e-06
SD_Bt-00211	0	0.000137212	0.000139118	0	7.43444e-05
SD_Bt-00584	0	0.000137212	0.000203659	0	9.2923e-06
SD_Bt-10255	0	0	0.000129978	0	0.000173649
SD_Bt-11246	0	0.000137212	0.000147362	9.6768e-05	0
SD_Bt-32152	0.000686499	0	7.36811e-05	0	0
SD_Bt-11947	0.000228833	0.000338338	0	0	0
SD_Bt-34111	0.000228833	0.000338338	0	0	0
SD_Bt-31034	0	0.000137212	0	0.000265534	3.33267e-05
SD_Bt-10256	0	0	0.000112594	0	0.000188521
SD_Bt-10353	0.000457666	0	0.000130873	0	1.74817e-05
SD_Bt-31403	0.000228833	0.000201126	7.36811e-05	0	1.63788e-05
SD_Bt-31016	0.000228833	0.000201126	6.54365e-05	0	2.46035e-05
SD_Bt-00778	0.000915332	0	0.000147362	0	0
SD_Bt-32179	0.000457666	0	0.000147362	0	0
SD_Bt-11479	0.000457666	0	0.000147362	0	0
SD_Bt-32297	0.000457666	0	0.000147362	0	0
SD_Bt-11201	0.000457666	0	0.000139118	0	8.1894e-06
SD_Bt-31431	0.000457666	0	0.000139118	0	8.1894e-06
SD_Bt-00267	0	0.000338338	0	9.6768e-05	9.2923e-06
SD_Bt-00626	0.000457666	0	0.000139118	0	7.65562e-06
SD_Bt-10729	0	0.000338338	7.36811e-05	0	0
SD_Bt-33675	0	0.000338338	7.36811e-05	0	0
SD_Bt-33853	0	0.000338338	7.36811e-05	0	0
SD_Bt-33933	0	0.000338338	7.36811e-05	0	0
SD_Bt-00515	0.000228833	0	0	0.000265534	4.59337e-05
SD_Bt-10786	0.000457666	0	0.000112594	0	3.38605e-05
SD_Bt-10884	0	0	0.000281484	0	1.74817e-05
SD_Bt-11451	0	0	0.000112594	0.000265534	9.2923e-06
SD_Bt-11182	0.000228833	0.000137212	0.000121733	0	9.2923e-06
SD_Bt-33716	0	0	0.000121733	0.000265534	0
SD_Bt-33818	0	0	0.000121733	0.000265534	0
SD_Bt-10827	0.000228833	0.000137212	0.000130873	0	0
SD_Bt-32273	0	0.000338338	0	9.6768e-05	8.1894e-06
SD_Bt-11325	0	0	5.62968e-05	0.000362302	0
SD_Bt-11090	0	0.000137212	0.000121733	0.000749374	9.2923e-06
SD_Bt-33671	0	0	5.62968e-05	0.000362302	0
SD_Bt-33920	0	0	5.62968e-05	0.000362302	0
SD_Bt-32044	0	0.000338338	0	9.6768e-05	7.65562e-06
SD_Bt-32064	0	0.000338338	0	9.6768e-05	7.65562e-06
SD_Bt-31073	0.000228833	0	0.000204554	0	1.63788e-05
SD_Bt-00039	0	0.000201126	0	0.000193536	3.38605e-05
SD_Bt-31037	0.000228833	0	0.000203659	0	1.69479e-05
SD_Bt-32137	0.000228833	0.000137212	0	0.000193536	0
SD_Bt-10324	0.000228833	0.000137212	0	0	0.000128966
SD_Bt-10824	0.000228833	0	0.000204554	0	1.5845e-05
SD_Bt-10941	0	0.000137212	0.000130873	9.6768e-05	9.2923e-06
SD_Bt-10111	0.000228833	0	0.000147362	9.6768e-05	7.65562e-06
SD_Bt-10170	0	0	0	0	0.000295652
SD_Bt-10537	0	0.000137212	0.000186275	9.6768e-05	2.56711e-05
SD_Bt-11187	0	0.000137212	6.54365e-05	0.000193536	9.2923e-06
SD_Bt-10276	0.000228833	0	0.000195414	0	2.35006e-05
SD_Bt-32108	0.000457666	0.000201126	0	0	8.1894e-06
SD_Bt-11010	0	0	0.00027734	0	1.74817e-05
SD_Bt-00113	0	0	0.00028648	0	8.1894e-06
SD_Bt-00565	0	0.000137212	0.000195414	0	7.65562e-06
SD_Bt-00595	0	0.000137212	0	0.000290304	9.2923e-06
SD_Bt-10648	0.000686499	0	0.00018717	0	0
SD_Bt-11080	0.000686499	0	6.54365e-05	0	0
SD_Bt-11504	0.000686499	0	6.54365e-05	0	0
SD_Bt-32306	0.000686499	0	6.54365e-05	0	0
SD_Bt-11313	0	0.000137212	7.36811e-05	0.000193536	0
SD_Bt-11489	0	0.000137212	7.36811e-05	0.000193536	0
SD_Bt-11195	0	0.000137212	6.54365e-05	0.000193536	8.1894e-06
SD_Bt-31478	0	0.000137212	6.54365e-05	0.000193536	8.1894e-06
SD_Bt-30536	0.000228833	0	0.00017803	0	3.93457e-05
SD_Bt-10155	0	0	0	0	0.000293576
SD_Bt-32305	0.000686499	0	0	9.6768e-05	0
SD_Bt-11236	0	0.000137212	0	0.000290304	8.1894e-06
SD_Bt-32142	0.000228833	0.000201126	7.36811e-05	0	8.1894e-06
SD_Bt-10301	0	0.000137212	0	9.6768e-05	0.000136123
SD_Bt-00295	0	0.000137212	0.000129978	0	8.58485e-05
SD_Bt-00215	0.000457666	0	0.000129978	0	9.2923e-06
SD_Bt-31468	0.000457666	0	0.000129978	0	9.2923e-06
SD_Bt-00753	0.000228833	0.000338338	0.000139118	0	7.65562e-06
SD_Bt-32140	0.000457666	0	0.000139118	0	0
SD_Bt-32262	0.000457666	0	0.000139118	0	0
SD_Bt-10160	0	0	0	0	0.000291294
SD_Bt-00781	0.000228833	0.000201126	6.54365e-05	0	1.53112e-05
SD_Bt-33666	0	0.000338338	6.54365e-05	0	0
SD_Bt-11899	0	0.000338338	6.54365e-05	0	0
SD_Bt-33824	0	0.000338338	6.54365e-05	0	0
SD_Bt-11926	0	0.000338338	6.54365e-05	0	0
SD_Bt-33895	0	0.000338338	6.54365e-05	0	0
SD_Bt-11966	0	0.000338338	6.54365e-05	0	0
SD_Bt-34030	0	0.000338338	6.54365e-05	0	0
SD_Bt-11383	0	0.000338338	6.54365e-05	0	0
SD_Bt-11576	0	0.000338338	6.54365e-05	0	0
SD_Bt-31484	0.000457666	0	0.000129978	0	8.1894e-06
SD_Bt-10289	0	0	0.000129978	0	0.000160644
SD_Bt-10945	0.000457666	0	6.54365e-05	9.6768e-05	7.65562e-06
SD_Bt-00090	0	0.000338338	0	9.6768e-05	0
SD_Bt-00832	0	0.000338338	0	9.6768e-05	0
SD_Bt-11843	0	0.000338338	0	9.6768e-05	0
SD_Bt-11293	0	0.000338338	0.000139118	9.6768e-05	0
SD_Bt-11076	0	0.000338338	0	0.00045907	8.1894e-06
SD_Bt-33658	0	0.000338338	0	9.6768e-05	0
SD_Bt-33700	0	0.000338338	0	9.6768e-05	0
SD_Bt-33710	0	0.000338338	0	9.6768e-05	0
SD_Bt-11299	0	0.000338338	0	9.6768e-05	0
SD_Bt-11892	0	0.000338338	0	9.6768e-05	0
SD_Bt-33807	0	0.000338338	0	9.6768e-05	0
SD_Bt-33931	0	0.000338338	0	9.6768e-05	0
SD_Bt-10525	0	0.00047555	6.54365e-05	9.6768e-05	0
SD_Bt-11402	0	0.000338338	0	9.6768e-05	0
SD_Bt-00854	0	0.000338338	0	9.6768e-05	0
SD_Bt-11986	0	0.000338338	0	9.6768e-05	0
SD_Bt-11329	0	0.000338338	5.62968e-05	0	2.45682e-05
SD_Bt-32096	0	0.000201126	0.000147362	0	8.1894e-06
SD_Bt-11472	0	0.000201126	0.000147362	0	8.1894e-06
SD_Bt-34091	0	0	0.000112594	0.000265534	0
SD_Bt-11207	0	0.000201126	0.000139118	0	1.63788e-05
SD_Bt-10292	0	0.000338338	5.62968e-05	0	7.65562e-06
SD_Bt-32221	0.000228833	0.000137212	0.000121733	0	0
SD_Bt-11524	0.000228833	0	0.000212799	0	0
SD_Bt-30090	0	0	0	0	0.000289076
SD_Bt-00891	0.000228833	0.000137212	5.62968e-05	9.6768e-05	0
SD_Bt-32143	0.000228833	0.000137212	5.62968e-05	9.6768e-05	0
SD_Bt-11511	0.000228833	0.000137212	5.62968e-05	9.6768e-05	0
SD_Bt-10640	0.000228833	0	0.000147362	9.6768e-05	0
SD_Bt-32225	0.000228833	0	0.000147362	9.6768e-05	0
SD_Bt-00628	0	0	0.000261746	0	2.62402e-05
SD_Bt-32132	0	0.000137212	0.000196309	0	0
SD_Bt-11170	0.000228833	0	0.000139118	9.6768e-05	7.65562e-06
SD_Bt-00607	0.000228833	0	0	0.000290304	1.74817e-05
SD_Bt-11186	0.000228833	0	7.36811e-05	0.000193536	8.1894e-06
SD_Bt-10658	0.000228833	0	0.000195414	0	1.53112e-05
SD_Bt-32180	0	0.000137212	0.000195414	0	0
SD_Bt-33688	0.000457666	0.000201126	0	0	0
SD_Bt-10060	0.000457666	0.000201126	0	0	0
SD_Bt-11924	0.000457666	0.000201126	0	0	0
SD_Bt-11224	0	0	0.000212799	9.6768e-05	9.2923e-06
SD_Bt-11459	0	0.000137212	0	0.000265534	1.74817e-05
SD_Bt-10825	0	0.000137212	0.000129978	9.6768e-05	0
SD_Bt-10912	0	0.000137212	6.54365e-05	0.000193536	0
SD_Bt-10980	0.000228833	0	0.000343671	0	2.40344e-05
SD_Bt-30105	0	0	5.62968e-05	0	0.000229515
SD_Bt-00794	0	0.000201126	0.000294724	9.6768e-05	0
SD_Bt-10380	0	0.000137212	0.000121733	9.6768e-05	7.65562e-06
SD_Bt-32105	0.000686499	0	5.62968e-05	0	0
SD_Bt-11483	0.000686499	0	5.62968e-05	0	0
SD_Bt-11507	0.000686499	0	5.62968e-05	0	0
SD_Bt-32268	0.000228833	0.000201126	6.54365e-05	0	9.2923e-06
SD_Bt-32139	0	0.000137212	0	0.000290304	0
SD_Bt-10259	0	0.000137212	0	0.000290304	0
SD_Bt-11238	0	0.000137212	5.62968e-05	0.000193536	8.1894e-06
SD_Bt-30202	0	0.000137212	0	9.6768e-05	0.000128966
SD_Bt-00741	0	0.000137212	0.000121733	0	7.15695e-05
SD_Bt-10677	0	0.000137212	0.000147362	0	4.59337e-05
SD_Bt-11044	0	0.000137212	5.62968e-05	0.000193536	7.65562e-06
SD_Bt-33514	0.000228833	0.000201126	7.36811e-05	0	0
SD_Bt-33882	0.000228833	0.000201126	7.36811e-05	0	0
SD_Bt-33998	0.000228833	0.000201126	7.36811e-05	0	0
SD_Bt-34028	0.000228833	0.000201126	7.36811e-05	0	0
SD_Bt-34097	0.000228833	0.000201126	7.36811e-05	0	0
SD_Bt-10547	0	0.000137212	0	0.000193536	6.34154e-05
SD_Bt-11502	0.000228833	0.000201126	0	9.6768e-05	8.1894e-06
SD_Bt-00440	0.000228833	0.000137212	7.36811e-05	0	4.15161e-05
SD_Bt-00640	0.000457666	0	0.000112594	0	1.74817e-05
SD_Bt-32114	0.000457666	0	0.000129978	0	0
SD_Bt-11492	0.000457666	0	0.000129978	0	0
SD_Bt-32232	0.000457666	0	0.000129978	0	0
SD_Bt-10427	0	0	0.000121733	9.6768e-05	9.56332e-05
SD_Bt-10840	0	0.000338338	5.62968e-05	0	0
SD_Bt-33678	0	0.000338338	5.62968e-05	0	0
SD_Bt-33838	0	0.000338338	5.62968e-05	0	0
SD_Bt-11518	0	0.000201126	7.36811e-05	9.6768e-05	9.2923e-06
SD_Bt-33819	0	0.000201126	0.000147362	0	0
SD_Bt-33835	0	0.000201126	0.000147362	0	0
SD_Bt-33929	0	0.000201126	0.000147362	0	0
SD_Bt-32304	0	0.000201126	0.000139118	0	8.1894e-06
SD_Bt-10649	0.000228833	0	0.000195414	0	9.2923e-06
SD_Bt-30087	0	0	0	0	0.000280969
SD_Bt-00752	0	0.000402252	0.000139118	0	1.69479e-05
SD_Bt-10451	0.000228833	0	0.000204554	0	0
SD_Bt-30460	0	0	0.000221043	0	5.95316e-05
SD_Bt-31388	0	0.000201126	0	0.000193536	1.69479e-05
SD_Bt-11513	0.000228833	0	0.000203659	0	0
SD_Bt-32172	0.000228833	0	0.000139118	9.6768e-05	0
SD_Bt-30789	0	0.000274424	0	9.6768e-05	3.22592e-05
SD_Bt-10504	0.000228833	0	0.000130873	0	7.21386e-05
SD_Bt-10639	0.000686499	0	0.000195414	0	5.02746e-05
SD_Bt-31429	0.000228833	0	0.000129978	9.6768e-05	8.1894e-06
SD_Bt-32133	0	0.000137212	0.00018717	0	0
SD_Bt-31376	0.000228833	0	0.000129978	9.6768e-05	7.65562e-06
SD_Bt-11468	0	0.000137212	0.000121733	9.6768e-05	0
SD_Bt-00758	0	0.000411636	0.000121733	9.6768e-05	0
SD_Bt-30667	0	0	0.000112594	0.000193536	3.60663e-05
SD_Bt-11921	0	0.000402253	0	0	9.2923e-06
SD_Bt-32121	0	0	0.00027734	0	0
SD_Bt-32284	0	0	0.00027734	0	0
SD_Bt-30782	0	0.000201126	0.000112594	0	3.06225e-05
SD_Bt-31048	0	0	0.000259956	0	1.69479e-05
SD_Bt-32198	0	0.000137212	5.62968e-05	0.000193536	0
SD_Bt-00779	0	0	0.000204554	9.6768e-05	7.65562e-06
SD_Bt-11956	0	0.000137212	0	0.000265534	8.1894e-06
SD_Bt-34048	0	0.000402253	0	0	8.1894e-06
SD_Bt-00375	0.000228833	0.000402253	0	0.000265534	2.40344e-05
SD_Bt-34075	0	0.000402253	0	0	8.1894e-06
SD_Bt-31387	0	0.000137212	0.000112594	9.6768e-05	7.65562e-06
SD_Bt-00560	0.000228833	0.000137212	0	0.000362302	1.69479e-05
SD_Bt-33499	0	0.000137212	0	0.000265534	7.65562e-06
SD_Bt-31460	0	0	7.36811e-05	0.000290304	8.1894e-06
SD_Bt-30819	0	0	5.62968e-05	0.000265534	4.20499e-05
SD_Bt-33543	0.000228833	0.000201126	0	9.6768e-05	0
SD_Bt-00946	0.000228833	0.000201126	0	9.6768e-05	0
SD_Bt-00856	0.000228833	0.000201126	0	9.6768e-05	0
SD_Bt-33749	0.000228833	0.000201126	0	9.6768e-05	0
SD_Bt-33996	0.000228833	0.000201126	0	9.6768e-05	0
SD_Bt-34032	0.000228833	0.000201126	0	9.6768e-05	0
SD_Bt-32236	0.000228833	0.000201126	5.62968e-05	0	8.1894e-06
SD_Bt-10237	0	0	6.54365e-05	0	0.000209247
SD_Bt-00625	0	0	0	0.000387072	1.63788e-05
SD_Bt-33588	0	0.000411636	0	0	0
SD_Bt-33606	0	0.000411636	0	0	0
SD_Bt-11936	0	0.000411636	0	0	0
SD_Bt-10099	0	0.000411636	0	0	0
SD_Bt-00508	0	0.000411636	0	0	0
SD_Bt-32112	0.000457666	0	0.000121733	0	0
SD_Bt-10441	0.000457666	0	0.000121733	0	0
SD_Bt-32163	0.000457666	0	0.000121733	0	0
SD_Bt-11175	0	0.000274424	7.36811e-05	0	1.69479e-05
SD_Bt-30545	0	0.000137212	0.000129978	0	5.19113e-05
SD_Bt-32125	0	0.000201126	6.54365e-05	9.6768e-05	9.2923e-06
SD_Bt-33717	0	0.000201126	0.000139118	0	0
SD_Bt-33738	0	0.000201126	0.000139118	0	0
SD_Bt-33907	0	0.000201126	0.000139118	0	0
SD_Bt-00681	0	0.000201126	0.000139118	0	0
SD_Bt-10351	0.000228833	0.000201126	0.000139118	0	7.65562e-06
SD_Bt-10732	0	0.000201126	0.000139118	0	0
SD_Bt-34099	0	0.000201126	0.000139118	0	0
SD_Bt-00245	0	0.000201126	7.36811e-05	0.000193536	7.65562e-06
SD_Bt-33583	0	0.000201126	7.36811e-05	9.6768e-05	0
SD_Bt-33590	0	0.000201126	7.36811e-05	9.6768e-05	0
SD_Bt-34003	0	0.000201126	7.36811e-05	9.6768e-05	0
SD_Bt-11463	0	0.000201126	0.000129978	0	8.1894e-06
SD_Bt-10922	0	0.000201126	0.000129978	9.6768e-05	2.35006e-05
SD_Bt-32159	0.000228833	0	0.000195414	0	0
SD_Bt-11480	0.000228833	0	0.000195414	0	0
SD_Bt-32235	0.000228833	0	0.000195414	0	0
SD_Bt-32183	0	0.000201126	0	0.000193536	8.1894e-06
SD_Bt-32277	0	0.000201126	0	0.000193536	8.1894e-06
SD_Bt-11461	0.000228833	0	0.000129978	9.6768e-05	0
SD_Bt-32204	0.000228833	0	0.000129978	9.6768e-05	0
SD_Bt-11491	0.000228833	0	0.000129978	9.6768e-05	0
SD_Bt-11164	0	0.000201126	5.62968e-05	9.6768e-05	1.5845e-05
SD_Bt-11176	0.000228833	0	0.000186275	0	7.65562e-06
SD_Bt-11030	0.000228833	0	0.000112594	9.6768e-05	1.63788e-05
SD_Bt-10522	0	0	0.000243467	0	4.31528e-05
SD_Bt-32212	0	0	0.000269095	0	0
SD_Bt-32247	0	0	0.000269095	0	0
SD_Bt-11233	0	0	0.000260851	0	8.1894e-06
SD_Bt-10315	0	0	0.000260851	0	8.1894e-06
SD_Bt-37773	0	0.000137212	0	0.000265534	0
SD_Bt-37811	0	0.000137212	0	0.000265534	0
SD_Bt-37876	0	0.000137212	0	0.000265534	0
SD_Bt-37880	0	0.000137212	0	0.000265534	0
SD_Bt-37949	0	0.000137212	0	0.000265534	0
SD_Bt-37973	0	0.000137212	0	0.000265534	0
SD_Bt-12018	0.000228833	0.000137212	0	0.000265534	9.2923e-06
SD_Bt-11297	0	0.000137212	0	0.000265534	0
SD_Bt-38254	0	0.000137212	0	0.000265534	0
SD_Bt-38299	0	0.000137212	0	0.000265534	0
SD_Bt-12025	0	0.000137212	0	0.000265534	0
SD_Bt-12015	0	0.000137212	0	0.000265534	0
SD_Bt-11736	0	0.000137212	0	0.000265534	0
SD_Bt-12011	0	0.000137212	0	0.000265534	0
SD_Bt-38595	0	0.000137212	0	0.000265534	0
SD_Bt-12022	0	0.000137212	0	0.000265534	0
SD_Bt-38764	0	0.000137212	0	0.000265534	0
SD_Bt-38772	0	0.000137212	0	0.000265534	0
SD_Bt-38816	0	0.000137212	0	0.000265534	0
SD_Bt-00680	0	0.000137212	0	0.000265534	0
SD_Bt-38833	0	0.000137212	0	0.000265534	0
SD_Bt-12059	0	0.000137212	0	0.000265534	0
SD_Bt-39034	0	0.000137212	0	0.000265534	0
SD_Bt-39073	0	0.000137212	0	0.000265534	0
SD_Bt-39217	0	0.000137212	0	0.000265534	0
SD_Bt-39220	0	0.000137212	0	0.000265534	0
SD_Bt-39376	0	0.000137212	0	0.000265534	0
SD_Bt-39468	0	0.000137212	0	0.000265534	0
SD_Bt-39527	0	0.000137212	0	0.000265534	0
SD_Bt-39655	0	0.000137212	0	0.000265534	0
SD_Bt-39700	0	0.000137212	0	0.000265534	0
SD_Bt-00961	0	0.000137212	0	0.000265534	0
SD_Bt-12145	0	0.000137212	0	0.00045907	0
SD_Bt-12107	0	0.000137212	0	0.000265534	0
SD_Bt-40147	0	0.000137212	0	0.000265534	0
SD_Bt-37690	0	0.000402253	0	0	0
SD_Bt-37755	0	0.000402253	0	0	0
SD_Bt-37779	0	0.000402253	0	0	0
SD_Bt-37832	0	0.000402253	0	0	0
SD_Bt-37981	0	0.000402253	0	0	0
SD_Bt-38164	0	0.000402253	0	0	0
SD_Bt-38184	0	0.000402253	0	0	0
SD_Bt-38211	0	0.000402253	0	0	0
SD_Bt-38227	0	0.000402253	0	0	0
SD_Bt-12380	0	0.000402253	0	0	0
SD_Bt-38517	0	0.000402253	0	0	0
SD_Bt-10728	0	0.000402253	0	0	0
SD_Bt-38679	0	0.000402253	0	0	0
SD_Bt-38830	0	0.000402253	0	0	0
SD_Bt-38897	0	0.000402253	0	0	0
SD_Bt-39331	0	0.000402253	0	0	0
SD_Bt-39464	0	0.000402253	0	0	0
SD_Bt-39507	0	0.000402253	0	0	0
SD_Bt-39552	0	0.000402253	0	0	0
SD_Bt-12474	0	0.000402253	0	0	0
SD_Bt-00659	0	0.000402253	0	0	2.29669e-05
SD_Bt-39962	0	0.000402253	0	0	0
SD_Bt-00743	0	0.000402253	0	0	0
SD_Bt-40030	0	0.000402253	0	0	0
SD_Bt-40144	0	0.000402253	0	0	0
SD_Bt-32130	0	0	7.36811e-05	0.000290304	0
SD_Bt-32227	0	0	7.36811e-05	0.000290304	0
SD_Bt-10416	0	0	6.54365e-05	0.000265534	2.45682e-05
SD_Bt-33817	0.000228833	0.000201126	5.62968e-05	0	0
SD_Bt-33872	0.000228833	0.000201126	5.62968e-05	0	0
SD_Bt-33918	0.000228833	0.000201126	5.62968e-05	0	0
SD_Bt-32063	0	0	7.36811e-05	0.000265534	1.5845e-05
SD_Bt-31369	0	0	6.54365e-05	0.000265534	2.35006e-05
SD_Bt-11194	0	0.000274424	6.54365e-05	0	1.74817e-05
SD_Bt-32192	0.000457666	0	0.000112594	0	0
SD_Bt-10727	0.000457666	0	0.000112594	0	0
SD_Bt-32197	0.000457666	0	0.000112594	0	0
SD_Bt-34110	0	0.000201126	0.000130873	0	0
SD_Bt-00643	0	0.000137212	0.000129978	0	4.31528e-05
SD_Bt-32052	0	0.000274424	7.36811e-05	0	7.65562e-06
SD_Bt-00833	0	0.000201126	0.000129978	0	0
SD_Bt-34031	0	0.000201126	0.000129978	0	0
SD_Bt-11646	0	0.000201126	6.54365e-05	9.6768e-05	0
SD_Bt-33682	0	0.000201126	6.54365e-05	9.6768e-05	0
SD_Bt-00594	0	0.000201126	6.54365e-05	9.6768e-05	0
SD_Bt-33756	0	0.000201126	6.54365e-05	9.6768e-05	0
SD_Bt-33879	0	0.000201126	6.54365e-05	9.6768e-05	0
SD_Bt-32104	0	0.000201126	0.000121733	0	8.1894e-06
SD_Bt-11526	0	0.000201126	0.000121733	0	8.1894e-06
SD_Bt-00435	0	0	7.36811e-05	9.6768e-05	0.000125651
SD_Bt-30146	0	0	6.54365e-05	0	0.000198318
SD_Bt-10611	0.000228833	0	0.000129978	0	5.73612e-05
SD_Bt-10221	0.000228833	0	0.00018717	0	0
SD_Bt-00913	0.000228833	0	0.00018717	0	0
SD_Bt-11849	0	0.000201126	0	0.000193536	0
SD_Bt-33574	0	0.000201126	0	0.000193536	0
SD_Bt-33581	0	0.000201126	0	0.000193536	0
SD_Bt-33640	0	0.000201126	0	0.000193536	0
SD_Bt-00872	0	0.000201126	0	0.000193536	0
SD_Bt-33779	0	0.000201126	0	0.000193536	0
SD_Bt-33808	0	0.000201126	0	0.000193536	0
SD_Bt-11955	0	0.000201126	0	0.000193536	0
SD_Bt-00717	0	0.000201126	0	0.000290304	8.1894e-06
SD_Bt-34090	0	0.000201126	0	0.000193536	0
SD_Bt-11477	0	0.000201126	5.62968e-05	9.6768e-05	8.1894e-06
SD_Bt-11497	0	0.000201126	5.62968e-05	9.6768e-05	8.1894e-06
SD_Bt-11395	0.000228833	0	0.000186275	0	0
SD_Bt-32074	0	0.000201126	5.62968e-05	9.6768e-05	7.65562e-06
SD_Bt-30401	0	0	0	0.000265534	8.52381e-05
SD_Bt-31070	0.000228833	0	0.00016889	0	1.63788e-05
SD_Bt-00947	0.000228833	0	0	0.000265534	8.1894e-06
SD_Bt-33681	0.000228833	0	0	0.000265534	8.1894e-06
SD_Bt-10476	0	0.000274424	0	0	7.81515e-05
SD_Bt-31432	0	0	0.000251711	0	9.2923e-06
SD_Bt-00228	0.000686499	0	0.000308008	0	1.74817e-05
SD_Bt-00361	0.000457666	0.000201126	0.000596278	0	0
SD_Bt-30190	0	0	5.62968e-05	9.6768e-05	0.00013986
SD_Bt-30812	0	0	0.000234327	0	2.56711e-05
SD_Bt-11640	0	0	7.36811e-05	0.000265534	9.2923e-06
SD_Bt-32122	0	0	0.000259956	0	0
SD_Bt-32189	0	0	0.000259956	0	0
SD_Bt-11537	0	0	0.000130873	0.000193536	0
SD_Bt-11913	0.000228833	0.000274424	0	0	0
SD_Bt-11937	0.000228833	0.000274424	0	0	0
SD_Bt-00713	0.000228833	0.00047555	6.54365e-05	0	9.2923e-06
SD_Bt-34050	0.000228833	0.000274424	0	0	0
SD_Bt-32170	0	0	0	0.000362302	1.74817e-05
SD_Bt-31441	0.000228833	0.000137212	7.36811e-05	0	1.74817e-05
SD_Bt-11819	0	0	7.36811e-05	0.000265534	7.65562e-06
SD_Bt-00911	0	0	0	0.000362302	1.63788e-05
SD_Bt-11052	0.000228833	0.000137212	7.36811e-05	0	1.5845e-05
SD_Bt-32228	0	0.000274424	0	9.6768e-05	9.2923e-06
SD_Bt-32248	0	0.000274424	0	9.6768e-05	9.2923e-06
SD_Bt-33842	0	0.000274424	7.36811e-05	0	0
SD_Bt-11928	0	0.000274424	7.36811e-05	0	0
SD_Bt-33967	0	0.000274424	7.36811e-05	0	0
SD_Bt-34016	0	0.000274424	7.36811e-05	0	0
SD_Bt-34033	0	0.000274424	7.36811e-05	0	0
SD_Bt-32199	0	0.000274424	6.54365e-05	0	8.1894e-06
SD_Bt-30641	0.000228833	0	0.000139118	0	4.09823e-05
SD_Bt-11436	0	0.000274424	6.54365e-05	0	7.65562e-06
SD_Bt-11506	0	0.000201126	0.000112594	0	9.2923e-06
SD_Bt-33693	0	0.000201126	0.000121733	0	0
SD_Bt-33714	0	0.000201126	0.000121733	0	0
SD_Bt-33995	0	0.000201126	0.000121733	0	0
SD_Bt-34100	0	0.000201126	0.000121733	0	0
SD_Bt-30106	0	0	0	0	0.000255139
SD_Bt-33660	0	0.000201126	5.62968e-05	9.6768e-05	0
SD_Bt-11589	0.000457666	0.000201126	0.000317147	0.000193536	0
SD_Bt-33800	0	0.000201126	5.62968e-05	9.6768e-05	0
SD_Bt-00137	0.000228833	0	6.54365e-05	9.6768e-05	4.8638e-05
SD_Bt-00266	0.000228833	0.000137212	7.36811e-05	0.000193536	3.33267e-05
SD_Bt-11178	0	0.000137212	0.000147362	0	1.5845e-05
SD_Bt-10347	0	0	0.000129978	0	0.000124584
SD_Bt-00676	0	0.000274424	5.62968e-05	0	1.53112e-05
SD_Bt-11456	0.000228833	0	0.00017803	0	0
SD_Bt-00812	0.000228833	0	0.00017803	0	0
SD_Bt-00415	0.000228833	0	0	0.000265534	0
SD_Bt-37765	0.000228833	0	0	0.000265534	0
SD_Bt-37809	0.000228833	0	0	0.000265534	0
SD_Bt-00880	0.000228833	0	0	0.000265534	0
SD_Bt-37956	0.000228833	0	0	0.000265534	0
SD_Bt-38130	0.000228833	0	0	0.000265534	0
SD_Bt-38960	0.000228833	0	0	0.000265534	0
SD_Bt-39107	0.000228833	0	0	0.000265534	0
SD_Bt-39265	0.000228833	0	0	0.000265534	0
SD_Bt-39270	0.000228833	0	0	0.000265534	0
SD_Bt-12490	0.000228833	0	0	0.000265534	0
SD_Bt-39889	0.000228833	0	0	0.000265534	0
SD_Bt-39991	0.000228833	0	0	0.000265534	0
SD_Bt-40183	0.000228833	0	0	0.000265534	0
SD_Bt-10049	0	0.000137212	7.36811e-05	9.6768e-05	2.35006e-05
SD_Bt-00539	0	0	0.000139118	9.6768e-05	4.92071e-05
SD_Bt-32219	0	0	0.000252606	0	0
SD_Bt-32257	0	0	0.000252606	0	0
SD_Bt-00843	0	0	0.000251711	0	0
SD_Bt-32286	0	0	0.00018717	9.6768e-05	0
SD_Bt-33527	0	0	0	0.000362302	9.2923e-06
SD_Bt-11841	0	0	0	0.000362302	9.2923e-06
SD_Bt-10193	0	0	0	0.000362302	9.2923e-06
SD_Bt-11413	0	0	0	0.000362302	9.2923e-06
SD_Bt-34018	0	0	0	0.000362302	9.2923e-06
SD_Bt-11047	0	0	0.000186275	9.6768e-05	0
SD_Bt-00486	0	0	0.000186275	9.6768e-05	0
SD_Bt-00299	0.000228833	0.000137212	7.36811e-05	9.6768e-05	1.74817e-05
SD_Bt-37753	0	0	7.36811e-05	0.000265534	0
SD_Bt-11072	0	0	7.36811e-05	0.000265534	0
SD_Bt-00618	0	0.000137212	7.36811e-05	0.000362302	1.5845e-05
SD_Bt-38126	0	0	7.36811e-05	0.000265534	0
SD_Bt-12367	0	0	7.36811e-05	0.000265534	0
SD_Bt-38210	0	0	7.36811e-05	0.000265534	0
SD_Bt-00519	0	0.000201126	7.36811e-05	0.000265534	1.74817e-05
SD_Bt-11144	0	0	7.36811e-05	0.000265534	0
SD_Bt-12391	0	0	7.36811e-05	0.000265534	0
SD_Bt-38430	0	0	7.36811e-05	0.000265534	0
SD_Bt-38441	0	0	7.36811e-05	0.000265534	0
SD_Bt-38512	0	0	7.36811e-05	0.000265534	0
SD_Bt-38581	0	0	7.36811e-05	0.000265534	0
SD_Bt-38597	0	0	7.36811e-05	0.000265534	0
SD_Bt-38652	0	0	7.36811e-05	0.000265534	0
SD_Bt-38666	0	0	7.36811e-05	0.000265534	0
SD_Bt-38907	0	0	7.36811e-05	0.000265534	0
SD_Bt-39058	0	0	7.36811e-05	0.000265534	0
SD_Bt-39208	0	0	7.36811e-05	0.000265534	0
SD_Bt-39360	0	0	7.36811e-05	0.000265534	0
SD_Bt-39370	0	0	7.36811e-05	0.000265534	0
SD_Bt-39439	0	0	7.36811e-05	0.000265534	0
SD_Bt-39477	0	0	7.36811e-05	0.000265534	0
SD_Bt-39504	0	0	7.36811e-05	0.000265534	0
SD_Bt-39537	0	0	7.36811e-05	0.000265534	0
SD_Bt-39653	0	0	7.36811e-05	0.000265534	0
SD_Bt-39778	0	0	7.36811e-05	0.000265534	0
SD_Bt-12487	0	0	7.36811e-05	0.000265534	0
SD_Bt-39895	0	0	7.36811e-05	0.000265534	0
SD_Bt-39919	0	0	7.36811e-05	0.000265534	0
SD_Bt-39980	0	0	7.36811e-05	0.000265534	0
SD_Bt-40157	0	0	7.36811e-05	0.000265534	0
SD_Bt-33984	0	0	6.54365e-05	0.000265534	8.1894e-06
SD_Bt-10867	0	0.000201126	7.36811e-05	0	4.20852e-05
SD_Bt-32149	0	0	5.62968e-05	0.000290304	0
SD_Bt-11512	0	0	5.62968e-05	0.000290304	0
SD_Bt-00468	0.000457666	0	0	9.6768e-05	3.27576e-05
SD_Bt-00027	0.000228833	0.000137212	0	9.6768e-05	1.74817e-05
SD_Bt-10436	0	0.000274424	0	0.000362302	1.74817e-05
SD_Bt-11840	0	0	0	0.000362302	8.1894e-06
SD_Bt-33554	0	0	0	0.000362302	8.1894e-06
SD_Bt-33602	0	0	0	0.000362302	8.1894e-06
SD_Bt-33743	0	0	0	0.000362302	8.1894e-06
SD_Bt-10719	0	0	0	0.000362302	8.1894e-06
SD_Bt-00524	0	0	0	0.000362302	1.5845e-05
SD_Bt-00649	0	0	0	0.000362302	7.65562e-06
SD_Bt-11824	0	0	0	0.000362302	7.65562e-06
SD_Bt-00579	0.000228833	0.000137212	7.36811e-05	0	7.65562e-06
SD_Bt-31022	0	0	0.00016889	9.6768e-05	1.53112e-05
SD_Bt-31424	0.000228833	0.000137212	0	9.6768e-05	1.63788e-05
SD_Bt-33673	0	0.000274424	6.54365e-05	0	0
SD_Bt-10675	0	0.000274424	0.000139118	0	8.1894e-06
SD_Bt-11969	0	0.000274424	6.54365e-05	0	0
SD_Bt-10248	0.000228833	0	0.000212799	0	4.20852e-05
SD_Bt-00644	0	0.000137212	6.54365e-05	9.6768e-05	2.62402e-05
SD_Bt-10805	0.000228833	0.000201126	7.36811e-05	0	4.75351e-05
SD_Bt-33718	0	0.000274424	0	9.6768e-05	0
SD_Bt-11603	0	0.000274424	0.000147362	9.6768e-05	9.2923e-06
SD_Bt-33810	0	0.000274424	0	9.6768e-05	0
SD_Bt-11739	0	0.000274424	0	9.6768e-05	0
SD_Bt-11940	0	0.000274424	0	9.6768e-05	0
SD_Bt-33953	0	0.000274424	0	9.6768e-05	0
SD_Bt-32294	0	0.000274424	5.62968e-05	0	8.1894e-06
SD_Bt-11945	0	0.000201126	0.000112594	0	0
SD_Bt-11990	0	0.000201126	0.000112594	0	0
SD_Bt-32077	0	0.000137212	0.000147362	0	7.65562e-06
SD_Bt-11447	0	0.000137212	0.000147362	0	7.65562e-06
SD_Bt-10254	0	0	0	9.6768e-05	0.00018191
SD_Bt-11172	0	0.000137212	7.36811e-05	9.6768e-05	1.5845e-05
SD_Bt-00835	0	0.000137212	7.36811e-05	9.6768e-05	1.5845e-05
SD_Bt-10252	0	0	6.54365e-05	0	0.00017981
SD_Bt-30107	0	0	0	0	0.000245213
SD_Bt-10300	0.000686499	0	0	0	1.63788e-05
SD_Bt-10865	0	0.000137212	5.62968e-05	9.6768e-05	3.27929e-05
SD_Bt-10866	0	0.000137212	0.000121733	0	3.169e-05
SD_Bt-10668	0	0.000137212	0	0.000193536	2.40344e-05
SD_Bt-00761	0.000457666	0.000137212	0	0	0
[truncated: 5,798 more rows]
